# Supplementary material for: 3-Acetyl-1-(4-methyl­phen­yl)thio­urea
Source: Acta Crystallogr Sect E Struct Rep Online. 2012 Jun 16;68(Pt 7):o2128. doi: 10.1107/S1600536812026244 (PMC3393939; doi:10.1107/S1600536812026244)
Supplement: Supplementary file 1 [file e-68-o2128-sup1.cif]

##############################################################################
#                                                                            #
# This CIF contains the data in a paper accepted for publication in          #
# Acta Crystallographica Section E. It conforms to the requirements of       #
# Notes for Authors for Acta Crystallographica Section E, and has been       #
# peer reviewed under the auspices of the IUCr Commission on Journals.       #
#                                                                            #
# Full details of the Crystallographic Information File format               #
# are given in the paper "The Crystallographic Information File (CIF):       #
# a New Standard Archive File for Crystallography" by S. R. Hall, F. H.      #
# Allen and I. D. Brown [Acta Cryst. (1991), A47, 655-685].                  #
#                                                                            #
# The current version of the core CIF dictionary is obtainable from          #
# ftp://ftp.iucr.org/pub/cif_core.dic.                                       #
#                                                                            #
# Software is freely available for graphical display of the structure(s)     #
# in this CIF. For information consult the CIF software page                 #
# http://www.iucr.org/resources/cif/software.                                #
#                                                                            #
# This file may be used for bona fide research purposes within the           #
# scientific community so long as proper attribution is given to the journal # 
# article from which it was obtained.                                        #
#                                                                            #
##############################################################################
data_I
_audit_creation_method     SHELXL-97
_chemical_name_systematic
;
3-Acetyl-1-(4-methylphenyl)thiourea
;
_chemical_name_common     ?
_chemical_formula_moiety     'C10 H12 N2 O S'
_chemical_formula_sum     'C10 H12 N2 O S'
_chemical_formula_iupac     'C10 H12 N2 O S'
_chemical_formula_weight     208.28
_chemical_melting_point     ?
_symmetry_cell_setting     triclinic
_symmetry_space_group_name_H-M     'P -1'
_symmetry_space_group_name_HALL     '-P 1'
loop_
    _symmetry_equiv_pos_as_xyz
    'x, y, z'
    '-x, -y, -z'
_cell_length_a     9.1623(8)
_cell_length_b     10.1300(10)
_cell_length_c     13.4460(10)
_cell_angle_alpha     73.212(9)
_cell_angle_beta     70.276(8)
_cell_angle_gamma     66.772(8)
_cell_volume     1061.90(16)
_cell_formula_units_Z     4
_cell_measurement_reflns_used     3355
_cell_measurement_theta_min     2.61
_cell_measurement_theta_max     27.75
_cell_measurement_temperature     293(2)
_exptl_crystal_description     prism
_exptl_crystal_colour     yellow
_exptl_crystal_size_max     0.36
_exptl_crystal_size_mid     0.32
_exptl_crystal_size_min     0.24
_exptl_crystal_density_diffrn     1.303
_exptl_crystal_density_meas     ?
_exptl_crystal_density_method     'not measured'
_exptl_crystal_F_000     440
_exptl_absorpt_coefficient_mu     0.274
_exptl_absorpt_correction_type     multi-scan
_exptl_absorpt_process_details
;
(CrysAlis RED; Oxford Diffraction, 2009)
;
_exptl_absorpt_correction_T_min     0.9079
_exptl_absorpt_correction_T_max     0.9373
_exptl_special_details
;
Absorption correction: CrysAlis RED (Oxford Diffraction, 2009)
Empirical absorption correction using spherical harmonics,
implemented in SCALE3 ABSPACK scaling algorithm.
;
_diffrn_ambient_temperature     293(2)
_diffrn_radiation_type     MoK\a
_diffrn_radiation_wavelength     0.71073
_diffrn_radiation_source     'fine-focus sealed tube'
_diffrn_radiation_monochromator     graphite
_diffrn_measurement_device_type
;
Oxford Diffraction Xcalibur diffractometer
with a Sapphire CCD detector
;
_diffrn_measurement_method
;
Rotation method data acquisition using omega and phi
;
_diffrn_detector_area_resol_mean     ?
_diffrn_reflns_number     7674
_diffrn_reflns_av_R_equivalents     0.0128
_diffrn_reflns_av_sigmaI/netI     0.0247
_diffrn_reflns_theta_min     2.62
_diffrn_reflns_theta_max     26.37
_diffrn_reflns_theta_full     26.37
_diffrn_measured_fraction_theta_max     0.987
_diffrn_measured_fraction_theta_full     0.987
_diffrn_reflns_limit_h_min     -11
_diffrn_reflns_limit_h_max     11
_diffrn_reflns_limit_k_min     -11
_diffrn_reflns_limit_k_max     12
_diffrn_reflns_limit_l_min     -9
_diffrn_reflns_limit_l_max     16
_diffrn_standards_number     0
_diffrn_standards_interval_count     ?
_diffrn_standards_interval_time     ?
_diffrn_standards_decay_%     0
_refine_special_details
;
Refinement of <i>F</i>^2^ against ALL reflections. The weighted <i>R</i>-factor
<i>wR</i> and goodness of fit <i>S</i> are based on <i>F</i>^2^, conventional
<i>R</i>-factors <i>R</i> are based on <i>F</i>, with <i>F</i> set to zero for
negative <i>F</i>^2^. The threshold expression of <i>F</i>^2^ >
\s(<i>F</i>^2^) is used only for calculating <i>R</i>-factors(gt) <i>etc</i>.
and is not relevant to the choice of reflections for refinement.
<i>R</i>-factors based on <i>F</i>^2^ are statistically about twice as large
as those based on <i>F</i>, and <i>R</i>- factors based on ALL data will be
even larger.
;
_reflns_number_total     4293
_reflns_number_gt     3267
_reflns_threshold_expression     I>2sigma(I)
_refine_ls_structure_factor_coef     Fsqd
_refine_ls_matrix_type     full
_refine_ls_R_factor_all     0.0592
_refine_ls_R_factor_gt     0.0409
_refine_ls_wR_factor_gt     0.1003
_refine_ls_wR_factor_ref     0.1120
_refine_ls_goodness_of_fit_ref     1.002
_refine_ls_restrained_S_all     1.002
_refine_ls_number_reflns     4293
_refine_ls_number_parameters     257
_refine_ls_number_restraints     0
_refine_ls_hydrogen_treatment     mixed
_refine_ls_weighting_scheme     calc
_refine_ls_weighting_details
         'calc w=1/[\s^2^(Fo^2^)+(0.0512P)^2^+0.3765P] where P=(Fo^2^+2Fc^2^)/3'
_atom_sites_solution_hydrogens     geom
_atom_sites_solution_primary     direct
_atom_sites_solution_secondary     difmap
_refine_ls_shift/su_max     0.001
_refine_ls_shift/su_mean     0.000
_refine_diff_density_max     0.173
_refine_diff_density_min     -0.260
_refine_ls_extinction_method     none
_refine_ls_extinction_coef     ?
loop_
    _atom_type_symbol
    _atom_type_description
    _atom_type_scat_dispersion_real
    _atom_type_scat_dispersion_imag
    _atom_type_scat_source
    'C' 'C' 0.0033 0.0016
                         'International Tables Vol C Tables 4.2.6.8 and 6.1.1.4'
    'H' 'H' 0.0000 0.0000
                         'International Tables Vol C Tables 4.2.6.8 and 6.1.1.4'
    'N' 'N' 0.0061 0.0033
                         'International Tables Vol C Tables 4.2.6.8 and 6.1.1.4'
    'O' 'O' 0.0106 0.0060
                         'International Tables Vol C Tables 4.2.6.8 and 6.1.1.4'
    'S' 'S' 0.1246 0.1234
                         'International Tables Vol C Tables 4.2.6.8 and 6.1.1.4'
_computing_data_collection
;
CrysAlis CCD (Oxford Diffraction, 2009)
;
_computing_cell_refinement
;
CrysAlis CCD (Oxford Diffraction, 2009)
;
_computing_data_reduction
;
CrysAlis RED (Oxford Diffraction, 2009)
;
_computing_structure_solution     'SHELXS97 (Sheldrick, 2008)'
_computing_structure_refinement     'SHELXL97 (Sheldrick, 2008)'
_computing_molecular_graphics     'PLATON (Spek, 2009)'
_computing_publication_material     'SHELXL97 (Sheldrick, 2008)'
loop_
    _atom_site_type_symbol
    _atom_site_label
    _atom_site_fract_x
    _atom_site_fract_y
    _atom_site_fract_z
    _atom_site_U_iso_or_equiv
    _atom_site_adp_type
    _atom_site_calc_flag
    _atom_site_refinement_flags
    _atom_site_occupancy
    _atom_site_symmetry_multiplicity
    _atom_site_disorder_assembly
    _atom_site_disorder_group
    S S1 0.28304(7) 0.27948(6) 0.08545(5) 0.0639(2) Uani d . 1 1 . .
    O O1 0.19291(19) 0.74868(16) -0.09138(12) 0.0662(5) Uani d . 1 1 . .
    N N1 0.11169(19) 0.56173(17) 0.08639(12) 0.0447(4) Uani d . 1 1 . .
    H H1N 0.0910 0.6488 0.0539 0.054 Uiso d R 1 1 . .
    N N2 0.32618(19) 0.50464(17) -0.06329(12) 0.0462(4) Uani d . 1 1 . .
    H H2N 0.4049 0.4361 -0.0901 0.055 Uiso d R 1 1 . .
    C C1 0.0100(2) 0.5382(2) 0.19255(14) 0.0390(4) Uani d . 1 1 . .
    C C2 0.0770(3) 0.4649(2) 0.27913(15) 0.0523(5) Uani d . 1 1 . .
    H H2 0.1903 0.4247 0.2685 0.063 Uiso calc R 1 1 . .
    C C3 -0.0244(3) 0.4514(3) 0.38129(16) 0.0549(5) Uani d . 1 1 . .
    H H3 0.0221 0.3993 0.4387 0.066 Uiso calc R 1 1 . .
    C C4 -0.1927(3) 0.5128(2) 0.40096(15) 0.0469(5) Uani d . 1 1 . .
    C C5 -0.2577(2) 0.5863(2) 0.31314(15) 0.0494(5) Uani d . 1 1 . .
    H H5 -0.3709 0.6284 0.3238 0.059 Uiso calc R 1 1 . .
    C C6 -0.1575(2) 0.5985(2) 0.20985(15) 0.0439(5) Uani d . 1 1 . .
    H H6 -0.2038 0.6476 0.1520 0.053 Uiso calc R 1 1 . .
    C C7 0.2348(2) 0.4588(2) 0.03716(15) 0.0427(4) Uani d . 1 1 . .
    C C8 0.3017(2) 0.6427(2) -0.12374(15) 0.0467(5) Uani d . 1 1 . .
    C C9 0.4200(3) 0.6519(3) -0.23205(17) 0.0615(6) Uani d . 1 1 . .
    H H9A 0.4651 0.5585 -0.2539 0.092 Uiso calc PR 0.50 1 . .
    H H9B 0.5070 0.6792 -0.2286 0.092 Uiso calc PR 0.50 1 . .
    H H9C 0.3637 0.7237 -0.2831 0.092 Uiso calc PR 0.50 1 . .
    H H9D 0.4254 0.7491 -0.2565 0.092 Uiso calc PR 0.50 1 . .
    H H9E 0.3835 0.6284 -0.2819 0.092 Uiso calc PR 0.50 1 . .
    H H9F 0.5268 0.5839 -0.2273 0.092 Uiso calc PR 0.50 1 . .
    C C10 -0.3005(3) 0.5015(3) 0.51417(17) 0.0720(7) Uani d . 1 1 . .
    H H10A -0.2341 0.4686 0.5642 0.108 Uiso calc PR 0.50 1 . .
    H H10B -0.3557 0.4331 0.5255 0.108 Uiso calc PR 0.50 1 . .
    H H10C -0.3803 0.5955 0.5248 0.108 Uiso calc PR 0.50 1 . .
    H H10D -0.4127 0.5296 0.5121 0.108 Uiso calc PR 0.50 1 . .
    H H10E -0.2910 0.5650 0.5508 0.108 Uiso calc PR 0.50 1 . .
    H H10F -0.2664 0.4026 0.5515 0.108 Uiso calc PR 0.50 1 . .
    S S2 0.33996(7) 0.74388(6) 0.20962(4) 0.05795(19) Uani d . 1 1 . .
    O O2 0.12185(17) 1.10683(16) -0.04421(11) 0.0580(4) Uani d . 1 1 . .
    N N3 0.09598(19) 0.98380(17) 0.16188(12) 0.0455(4) Uani d . 1 1 . .
    H H3N 0.0571 1.0519 0.1132 0.055 Uiso d R 1 1 . .
    N N4 0.32028(19) 0.91449(17) 0.02163(11) 0.0450(4) Uani d . 1 1 . .
    H H4N 0.4169 0.8559 0.0027 0.054 Uiso d R 1 1 . .
    C C11 -0.0049(2) 0.9812(2) 0.26949(14) 0.0403(4) Uani d . 1 1 . .
    C C12 -0.0728(3) 0.8725(2) 0.32034(16) 0.0505(5) Uani d . 1 1 . .
    H H12 -0.0475 0.7950 0.2868 0.061 Uiso calc R 1 1 . .
    C C13 -0.1786(3) 0.8790(2) 0.42149(16) 0.0545(5) Uani d . 1 1 . .
    H H13 -0.2251 0.8056 0.4550 0.065 Uiso calc R 1 1 . .
    C C14 -0.2173(3) 0.9914(3) 0.47410(16) 0.0552(6) Uani d . 1 1 . .
    C C15 -0.1460(3) 1.0980(3) 0.42215(18) 0.0644(6) Uani d . 1 1 . .
    H H15 -0.1689 1.1741 0.4565 0.077 Uiso calc R 1 1 . .
    C C16 -0.0411(3) 1.0949(2) 0.32005(17) 0.0555(5) Uani d . 1 1 . .
    H H16 0.0045 1.1688 0.2860 0.067 Uiso calc R 1 1 . .
    C C17 0.2422(2) 0.8888(2) 0.12968(14) 0.0407(4) Uani d . 1 1 . .
    C C18 0.2596(2) 1.0195(2) -0.05967(15) 0.0449(5) Uani d . 1 1 . .
    C C19 0.3800(3) 1.0180(3) -0.16731(16) 0.0588(6) Uani d . 1 1 . .
    H H19A 0.3222 1.0535 -0.2225 0.088 Uiso calc R 1 1 . .
    H H19B 0.4529 0.9200 -0.1724 0.088 Uiso calc R 1 1 . .
    H H19C 0.4424 1.0796 -0.1762 0.088 Uiso calc R 1 1 . .
    C C20 -0.3339(3) 0.9966(4) 0.58516(19) 0.0884(9) Uani d . 1 1 . .
    H H20A -0.3021 0.9033 0.6307 0.133 Uiso calc R 1 1 . .
    H H20B -0.4437 1.0194 0.5802 0.133 Uiso calc R 1 1 . .
    H H20C -0.3299 1.0702 0.6149 0.133 Uiso calc R 1 1 . .
loop_
    _atom_site_aniso_label
    _atom_site_aniso_U_11
    _atom_site_aniso_U_22
    _atom_site_aniso_U_33
    _atom_site_aniso_U_12
    _atom_site_aniso_U_13
    _atom_site_aniso_U_23
    S1 0.0638(4) 0.0405(3) 0.0528(3) -0.0047(3) 0.0089(3) -0.0042(2)
    O1 0.0649(10) 0.0448(8) 0.0526(9) -0.0031(7) 0.0073(7) -0.0039(7)
    N1 0.0463(9) 0.0382(8) 0.0347(8) -0.0074(7) -0.0010(7) -0.0051(7)
    N2 0.0438(9) 0.0418(9) 0.0361(8) -0.0060(7) 0.0016(7) -0.0082(7)
    C1 0.0430(10) 0.0373(10) 0.0319(9) -0.0114(8) -0.0050(8) -0.0071(7)
    C2 0.0394(10) 0.0669(14) 0.0403(11) -0.0061(10) -0.0091(9) -0.0122(10)
    C3 0.0573(13) 0.0650(14) 0.0363(10) -0.0137(11) -0.0170(10) -0.0035(10)
    C4 0.0523(12) 0.0563(12) 0.0333(10) -0.0267(10) -0.0036(9) -0.0060(9)
    C5 0.0384(10) 0.0613(13) 0.0437(11) -0.0177(9) -0.0055(9) -0.0068(9)
    C6 0.0441(11) 0.0460(11) 0.0360(10) -0.0115(9) -0.0116(8) -0.0023(8)
    C7 0.0392(10) 0.0435(10) 0.0374(10) -0.0090(8) -0.0051(8) -0.0079(8)
    C8 0.0440(11) 0.0457(11) 0.0407(10) -0.0116(9) -0.0036(8) -0.0068(9)
    C9 0.0586(13) 0.0566(13) 0.0470(12) -0.0169(11) 0.0074(10) -0.0046(10)
    C10 0.0716(16) 0.106(2) 0.0387(12) -0.0479(16) 0.0015(11) -0.0064(12)
    S2 0.0506(3) 0.0539(3) 0.0376(3) 0.0033(2) -0.0053(2) 0.0017(2)
    O2 0.0486(8) 0.0539(9) 0.0413(8) 0.0010(7) -0.0047(6) 0.0015(6)
    N3 0.0431(9) 0.0417(9) 0.0312(8) -0.0027(7) -0.0026(7) -0.0012(7)
    N4 0.0415(9) 0.0421(9) 0.0315(8) -0.0021(7) -0.0012(7) -0.0043(7)
    C11 0.0366(9) 0.0425(10) 0.0300(9) -0.0059(8) -0.0034(7) -0.0052(8)
    C12 0.0517(12) 0.0477(11) 0.0447(11) -0.0141(10) -0.0032(9) -0.0117(9)
    C13 0.0503(12) 0.0586(13) 0.0459(12) -0.0225(11) -0.0029(9) -0.0016(10)
    C14 0.0462(12) 0.0713(15) 0.0348(10) -0.0125(11) -0.0013(9) -0.0106(10)
    C15 0.0724(16) 0.0678(15) 0.0493(13) -0.0217(13) 0.0020(11) -0.0276(11)
    C16 0.0617(13) 0.0519(12) 0.0479(12) -0.0228(11) -0.0007(10) -0.0117(10)
    C17 0.0423(10) 0.0390(10) 0.0325(9) -0.0091(8) -0.0045(8) -0.0065(8)
    C18 0.0475(11) 0.0417(10) 0.0350(10) -0.0113(9) -0.0051(8) -0.0031(8)
    C19 0.0569(13) 0.0578(13) 0.0353(10) -0.0061(10) -0.0005(9) -0.0017(9)
    C20 0.0750(18) 0.125(3) 0.0440(13) -0.0295(18) 0.0122(12) -0.0219(15)
_geom_special_details
;
All e.s.d.'s (except the e.s.d. in the dihedral angle between two l.s. planes)
are estimated using the full covariance matrix. The cell e.s.d.'s are taken
into account individually in the estimation of e.s.d.'s in distances, angles
and torsion angles; correlations between e.s.d.'s in cell parameters are only
used when they are defined by crystal symmetry. An approximate (isotropic)
treatment of cell e.s.d.'s is used for estimating e.s.d.'s involving l.s.
planes.
;
loop_
    _geom_bond_atom_site_label_1
    _geom_bond_atom_site_label_2
    _geom_bond_site_symmetry_2
    _geom_bond_distance
    _geom_bond_publ_flag
    S1 C7 . 1.672(2) ?
    O1 C8 . 1.212(2) ?
    N1 C7 . 1.329(2) ?
    N1 C1 . 1.429(2) ?
    N1 H1N . 0.8407 ?
    N2 C8 . 1.373(2) ?
    N2 C7 . 1.387(2) ?
    N2 H2N . 0.8403 ?
    C1 C6 . 1.373(3) ?
    C1 C2 . 1.381(3) ?
    C2 C3 . 1.378(3) ?
    C2 H2 . 0.9300 ?
    C3 C4 . 1.377(3) ?
    C3 H3 . 0.9300 ?
    C4 C5 . 1.386(3) ?
    C4 C10 . 1.510(3) ?
    C5 C6 . 1.384(3) ?
    C5 H5 . 0.9300 ?
    C6 H6 . 0.9300 ?
    C8 C9 . 1.496(3) ?
    C9 H9A . 0.9600 ?
    C9 H9B . 0.9600 ?
    C9 H9C . 0.9600 ?
    C9 H9D . 0.9600 ?
    C9 H9E . 0.9600 ?
    C9 H9F . 0.9600 ?
    C10 H10A . 0.9600 ?
    C10 H10B . 0.9600 ?
    C10 H10C . 0.9600 ?
    C10 H10D . 0.9600 ?
    C10 H10E . 0.9600 ?
    C10 H10F . 0.9600 ?
    S2 C17 . 1.6777(19) ?
    O2 C18 . 1.211(2) ?
    N3 C17 . 1.319(2) ?
    N3 C11 . 1.429(2) ?
    N3 H3N . 0.8569 ?
    N4 C18 . 1.381(2) ?
    N4 C17 . 1.385(2) ?
    N4 H4N . 0.8494 ?
    C11 C12 . 1.373(3) ?
    C11 C16 . 1.377(3) ?
    C12 C13 . 1.380(3) ?
    C12 H12 . 0.9300 ?
    C13 C14 . 1.378(3) ?
    C13 H13 . 0.9300 ?
    C14 C15 . 1.376(3) ?
    C14 C20 . 1.516(3) ?
    C15 C16 . 1.386(3) ?
    C15 H15 . 0.9300 ?
    C16 H16 . 0.9300 ?
    C18 C19 . 1.495(3) ?
    C19 H19A . 0.9600 ?
    C19 H19B . 0.9600 ?
    C19 H19C . 0.9600 ?
    C20 H20A . 0.9600 ?
    C20 H20B . 0.9600 ?
    C20 H20C . 0.9600 ?
loop_
    _geom_angle_atom_site_label_1
    _geom_angle_atom_site_label_2
    _geom_angle_atom_site_label_3
    _geom_angle_site_symmetry_1
    _geom_angle_site_symmetry_3
    _geom_angle
    _geom_angle_publ_flag
    C7 N1 C1 . . 125.49(16) ?
    C7 N1 H1N . . 118.6 ?
    C1 N1 H1N . . 115.9 ?
    C8 N2 C7 . . 129.02(16) ?
    C8 N2 H2N . . 117.5 ?
    C7 N2 H2N . . 113.4 ?
    C6 C1 C2 . . 119.26(17) ?
    C6 C1 N1 . . 119.26(16) ?
    C2 C1 N1 . . 121.32(17) ?
    C3 C2 C1 . . 119.90(19) ?
    C3 C2 H2 . . 120.1 ?
    C1 C2 H2 . . 120.1 ?
    C4 C3 C2 . . 121.96(19) ?
    C4 C3 H3 . . 119.0 ?
    C2 C3 H3 . . 119.0 ?
    C3 C4 C5 . . 117.32(17) ?
    C3 C4 C10 . . 120.85(19) ?
    C5 C4 C10 . . 121.83(19) ?
    C6 C5 C4 . . 121.35(18) ?
    C6 C5 H5 . . 119.3 ?
    C4 C5 H5 . . 119.3 ?
    C1 C6 C5 . . 120.19(18) ?
    C1 C6 H6 . . 119.9 ?
    C5 C6 H6 . . 119.9 ?
    N1 C7 N2 . . 116.88(17) ?
    N1 C7 S1 . . 124.99(15) ?
    N2 C7 S1 . . 118.11(14) ?
    O1 C8 N2 . . 122.36(17) ?
    O1 C8 C9 . . 122.79(19) ?
    N2 C8 C9 . . 114.85(17) ?
    C8 C9 H9A . . 109.5 ?
    C8 C9 H9B . . 109.5 ?
    H9A C9 H9B . . 109.5 ?
    C8 C9 H9C . . 109.5 ?
    H9A C9 H9C . . 109.5 ?
    H9B C9 H9C . . 109.5 ?
    C8 C9 H9D . . 109.5 ?
    H9A C9 H9D . . 141.1 ?
    H9B C9 H9D . . 56.3 ?
    H9C C9 H9D . . 56.3 ?
    C8 C9 H9E . . 109.5 ?
    H9A C9 H9E . . 56.3 ?
    H9B C9 H9E . . 141.1 ?
    H9C C9 H9E . . 56.3 ?
    H9D C9 H9E . . 109.5 ?
    C8 C9 H9F . . 109.5 ?
    H9A C9 H9F . . 56.3 ?
    H9B C9 H9F . . 56.3 ?
    H9C C9 H9F . . 141.1 ?
    H9D C9 H9F . . 109.5 ?
    H9E C9 H9F . . 109.5 ?
    C4 C10 H10A . . 109.5 ?
    C4 C10 H10B . . 109.5 ?
    H10A C10 H10B . . 109.5 ?
    C4 C10 H10C . . 109.5 ?
    H10A C10 H10C . . 109.5 ?
    H10B C10 H10C . . 109.5 ?
    C4 C10 H10D . . 109.5 ?
    H10A C10 H10D . . 141.1 ?
    H10B C10 H10D . . 56.3 ?
    H10C C10 H10D . . 56.3 ?
    C4 C10 H10E . . 109.5 ?
    H10A C10 H10E . . 56.3 ?
    H10B C10 H10E . . 141.1 ?
    H10C C10 H10E . . 56.3 ?
    H10D C10 H10E . . 109.5 ?
    C4 C10 H10F . . 109.5 ?
    H10A C10 H10F . . 56.3 ?
    H10B C10 H10F . . 56.3 ?
    H10C C10 H10F . . 141.1 ?
    H10D C10 H10F . . 109.5 ?
    H10E C10 H10F . . 109.5 ?
    C17 N3 C11 . . 126.15(16) ?
    C17 N3 H3N . . 116.6 ?
    C11 N3 H3N . . 117.2 ?
    C18 N4 C17 . . 128.49(16) ?
    C18 N4 H4N . . 115.9 ?
    C17 N4 H4N . . 115.5 ?
    C12 C11 C16 . . 119.91(18) ?
    C12 C11 N3 . . 121.24(17) ?
    C16 C11 N3 . . 118.75(18) ?
    C11 C12 C13 . . 119.65(19) ?
    C11 C12 H12 . . 120.2 ?
    C13 C12 H12 . . 120.2 ?
    C14 C13 C12 . . 121.8(2) ?
    C14 C13 H13 . . 119.1 ?
    C12 C13 H13 . . 119.1 ?
    C15 C14 C13 . . 117.53(19) ?
    C15 C14 C20 . . 121.5(2) ?
    C13 C14 C20 . . 121.0(2) ?
    C14 C15 C16 . . 121.8(2) ?
    C14 C15 H15 . . 119.1 ?
    C16 C15 H15 . . 119.1 ?
    C11 C16 C15 . . 119.4(2) ?
    C11 C16 H16 . . 120.3 ?
    C15 C16 H16 . . 120.3 ?
    N3 C17 N4 . . 116.44(16) ?
    N3 C17 S2 . . 125.08(14) ?
    N4 C17 S2 . . 118.47(13) ?
    O2 C18 N4 . . 122.67(17) ?
    O2 C18 C19 . . 123.20(18) ?
    N4 C18 C19 . . 114.12(17) ?
    C18 C19 H19A . . 109.5 ?
    C18 C19 H19B . . 109.5 ?
    H19A C19 H19B . . 109.5 ?
    C18 C19 H19C . . 109.5 ?
    H19A C19 H19C . . 109.5 ?
    H19B C19 H19C . . 109.5 ?
    C14 C20 H20A . . 109.5 ?
    C14 C20 H20B . . 109.5 ?
    H20A C20 H20B . . 109.5 ?
    C14 C20 H20C . . 109.5 ?
    H20A C20 H20C . . 109.5 ?
    H20B C20 H20C . . 109.5 ?
loop_
    _geom_hbond_atom_site_label_D
    _geom_hbond_atom_site_label_H
    _geom_hbond_atom_site_label_A
    _geom_hbond_site_symmetry_A
    _geom_hbond_distance_DH
    _geom_hbond_distance_HA
    _geom_hbond_distance_DA
    _geom_hbond_angle_DHA
    N1 H1N O1 . 0.84 2.02 2.674(2) 134.0
    N1 H1N O2 2_575 0.84 2.47 3.198(2) 144.7
    N2 H2N S2 2_665 0.84 2.68 3.5058(17) 169.1
    N3 H3N O2 . 0.86 1.97 2.661(2) 137.2
    N3 H3N O1 2_575 0.86 2.42 3.131(2) 140.2
    N4 H4N S1 2_665 0.85 2.57 3.4078(17) 168.6
_iucr_refine_instructions_details
;
TITL I         P -1         R = 0.04
CELL  0.71073    9.1623   10.1300   13.4460    73.212    70.276    66.772
ZERR 1           0.0008    0.0010    0.0010     0.009     0.008     0.008
LATT   1
SFAC  C  H  N  O  S
UNIT    40   48   8   4   4
TEMP    20
SHEL 14 0.8
SIZE 0.36 0.32 0.24
L.S. 10
OMIT 1 1 1
MPLA 6 C1 C2 C3 C4 C5 C6
MPLA 7 N1 C7 S1 N2 C8 O1 C9
MPLA 6 C11 C12 C13 C14 C15 C16
MPLA 7 N3 C17 S2 N4 C18 O2 C19
HTAB N1 O1
HTAB N1 O2_$1
HTAB N2 S2_$2
HTAB N3 O2
HTAB N3 O1_$1
HTAB N4 S1_$2
EQIV $1 -X, -Y+2, -Z
EQIV $2 -X+1, -Y+1, -Z
ACTA
BOND $H
WGHT    0.051200    0.376500
FVAR      10.02351
S1    5    0.283035    0.279486    0.085447    11.00000    0.06384    0.04046 =
         0.05276   -0.00421    0.00892   -0.00468
O1    4    0.192903    0.748673   -0.091381    11.00000    0.06494    0.04478 =
         0.05255   -0.00393    0.00724   -0.00315
N1    3    0.111693    0.561713    0.086393    11.00000    0.04632    0.03822 =
         0.03466   -0.00510   -0.00099   -0.00745
AFIX   3
H1N   2    0.090993    0.648815    0.053883    11.00000   -1.20000
AFIX   0
N2    3    0.326200    0.504637   -0.063290    11.00000    0.04384    0.04180 =
         0.03613   -0.00822    0.00164   -0.00605
AFIX   3
H2N   2    0.404900    0.436137   -0.090130    11.00000   -1.20000
AFIX   0
C1    1    0.010056    0.538172    0.192549    11.00000    0.04303    0.03734 =
         0.03185   -0.00706   -0.00497   -0.01142
C2    1    0.076976    0.464906    0.279131    11.00000    0.03947    0.06678 =
         0.04033   -0.01217   -0.00917   -0.00610
AFIX  43
H2    2    0.190336    0.424713    0.268532    11.00000   -1.20000
AFIX   0
C3    1   -0.024441    0.451411    0.381288    11.00000    0.05720    0.06497 =
         0.03633   -0.00349   -0.01703   -0.01369
AFIX  43
H3    2    0.022121    0.399305    0.438655    11.00000   -1.20000
AFIX   0
C4    1   -0.192718    0.512800    0.400960    11.00000    0.05231    0.05628 =
         0.03328   -0.00598   -0.00356   -0.02670
C5    1   -0.257693    0.586335    0.313141    11.00000    0.03839    0.06129 =
         0.04368   -0.00672   -0.00545   -0.01765
AFIX  43
H5    2   -0.370943    0.628390    0.323809    11.00000   -1.20000
AFIX   0
C6    1   -0.157488    0.598487    0.209847    11.00000    0.04411    0.04594 =
         0.03602   -0.00226   -0.01156   -0.01141
AFIX  43
H6    2   -0.203789    0.647640    0.152018    11.00000   -1.20000
AFIX   0
C7    1    0.234787    0.458750    0.037166    11.00000    0.03920    0.04351 =
         0.03739   -0.00792   -0.00508   -0.00903
C8    1    0.301729    0.642690   -0.123736    11.00000    0.04398    0.04575 =
         0.04071   -0.00688   -0.00351   -0.01162
C9    1    0.419964    0.651878   -0.232048    11.00000    0.05858    0.05673 =
         0.04691   -0.00461    0.00737   -0.01700
AFIX 127
H9A   2    0.465006    0.558585   -0.253978    10.5   -1.50000
H9B   2    0.507042    0.679134   -0.228547    10.5   -1.50000
H9C   2    0.363693    0.723809   -0.283100    10.5   -1.50000
H9D   2    0.425488    0.749100   -0.256439    10.5   -1.50000
H9E   2    0.383452    0.628551   -0.281870    10.5   -1.50000
H9F   2    0.526801    0.583876   -0.227316    10.5   -1.50000
AFIX   0
C10   1   -0.300475    0.501420    0.514181    11.00000    0.07161    0.10630 =
         0.03879   -0.00655    0.00168   -0.04779
AFIX 127
H10A  2   -0.235587    0.476843    0.564080    10.5   -1.50000
H10B  2   -0.348107    0.426878    0.527538    10.5   -1.50000
H10C  2   -0.386247    0.593303    0.522915    10.5   -1.50000
H10D  2   -0.411040    0.521173    0.512276   10.5   -1.50000
H10E  2   -0.298520    0.571138    0.548817   10.5   -1.50000
H10F  2   -0.260380    0.404713    0.553440   10.5   -1.50000
AFIX   0
S2    5    0.339964    0.743878    0.209616    11.00000    0.05056    0.05394 =
         0.03757    0.00169   -0.00533    0.00329
O2    4    0.121839    1.106823   -0.044214    11.00000    0.04868    0.05392 =
         0.04126    0.00153   -0.00467    0.00105
N3    3    0.095982    0.983792    0.161883    11.00000    0.04308    0.04167 =
         0.03128   -0.00121   -0.00262   -0.00272
AFIX   3
H3N   2    0.057081    1.051892    0.113193    11.00000   -1.20000
AFIX   0
N4    3    0.320271    0.914502    0.021627    11.00000    0.04154    0.04211 =
         0.03151   -0.00428   -0.00118   -0.00204
AFIX   3
H4N   2    0.416871    0.855902    0.002677    11.00000   -1.20000
AFIX   0
C11   1   -0.004861    0.981236    0.269487    11.00000    0.03658    0.04245 =
         0.03002   -0.00524   -0.00344   -0.00595
C12   1   -0.072760    0.872535    0.320342    11.00000    0.05175    0.04770 =
         0.04468   -0.01169   -0.00314   -0.01401
AFIX  43
H12   2   -0.047571    0.794981    0.286823    11.00000   -1.20000
AFIX   0
C13   1   -0.178611    0.878984    0.421489    11.00000    0.05031    0.05872 =
         0.04590   -0.00164   -0.00286   -0.02258
AFIX  43
H13   2   -0.225089    0.805529    0.455037    11.00000   -1.20000
AFIX   0
C14   1   -0.217272    0.991370    0.474100    11.00000    0.04618    0.07109 =
         0.03485   -0.01057   -0.00126   -0.01242
C15   1   -0.146021    1.097929    0.422155    11.00000    0.07232    0.06776 =
         0.04933   -0.02763    0.00194   -0.02172
AFIX  43
H15   2   -0.168889    1.174086    0.456474    11.00000   -1.20000
AFIX   0
C16   1   -0.041075    1.094859    0.320055    11.00000    0.06169    0.05187 =
         0.04792   -0.01171   -0.00068   -0.02277
AFIX  43
H16   2    0.004464    1.168844    0.286011    11.00000   -1.20000
AFIX   0
C17   1    0.242161    0.888817    0.129685    11.00000    0.04230    0.03902 =
         0.03255   -0.00648   -0.00446   -0.00914
C18   1    0.259626    1.019517   -0.059667    11.00000    0.04752    0.04177 =
         0.03500   -0.00312   -0.00507   -0.01131
C19   1    0.380028    1.018007   -0.167313    11.00000    0.05694    0.05782 =
         0.03532   -0.00168   -0.00049   -0.00606
AFIX 137
H19A  2    0.322167    1.053009   -0.222451    11.00000   -1.50000
H19B  2    0.453239    0.920076   -0.172254    11.00000   -1.50000
H19C  2    0.442014    1.079965   -0.176375    11.00000   -1.50000
AFIX   0
C20   1   -0.333914    0.996557    0.585145    11.00000    0.07507    0.12537 =
         0.04397   -0.02207    0.01226   -0.02968
AFIX 137
H20A  2   -0.302338    0.903178    0.630604    11.00000   -1.50000
H20B  2   -0.443726    1.019858    0.580154    11.00000   -1.50000
H20C  2   -0.329543    1.069919    0.614994    11.00000   -1.50000
HKLF 4
REM  I         P -1         R = 0.04
REM R1 =  0.0408 for   3269 Fo > 4sig(Fo)  and  0.0591 for all   4293 data
REM    259 parameters refined using      0 restraints
END
WGHT      0.0473      0.3462
REM Highest difference peak 0.171, deepest hole -0.260, 1-sigma level 0.047
Q1    1   0.2979  0.8408  0.1745  11.00000  0.05    0.17
Q2    1   0.3566  0.3173  0.1112  11.00000  0.05    0.16
Q3    1   0.3490  1.1153 -0.2175  11.00000  0.05    0.16
Q4    1   0.3619  0.8363  0.1803  11.00000  0.05    0.16
Q5    1  -0.0871  1.1259  0.4807  11.00000  0.05    0.15
Q6    1  -0.4342  0.9092  0.5957  11.00000  0.05    0.15
Q7    1  -0.3613  0.4125  0.5142  11.00000  0.05    0.15
Q8    1   0.0190  0.4717  0.4303  11.00000  0.05    0.14
Q9    1   0.2942  0.3830  0.0671  11.00000  0.05    0.14
Q10   1   0.1997  0.5303  0.2455  11.00000  0.05    0.14
Q11   1   0.2783  0.7186 -0.0579  11.00000  0.05    0.13
Q12   1   0.3561  0.2783  0.0029  11.00000  0.05    0.13
Q13   1   0.0200  1.0140  0.3117  11.00000  0.05    0.13
Q14   1   0.2875  0.8321  0.2650  11.00000  0.05    0.13
Q15   1   0.0603  1.1360  0.3206  11.00000  0.05    0.13
Q16   1   0.3812  0.7599  0.2971  11.00000  0.05    0.13
Q17   1   0.0561  0.4619  0.4643  11.00000  0.05    0.13
Q18   1  -0.1082  0.5181  0.3904  11.00000  0.05    0.13
Q19   1  -0.2533  0.9582  0.6444  11.00000  0.05    0.13
Q20   1   0.2147  0.4835  0.2674  11.00000  0.05    0.13
;
data_global
_journal_date_recd_electronic     2012-06-05
_journal_date_accepted     2012-06-10
_journal_name_full     'Acta Crystallographica, Section E'
_journal_year     2012
_journal_volume     68
_journal_issue      7
_journal_page_first     o2128
_journal_page_last     o2128
_journal_paper_category     QO
_journal_paper_doi     10.1107/S1600536812026244
_journal_coeditor_code     NC2284
_publ_contact_author_name     'Prof. B. Thimme Gowda'
_publ_contact_author_address
;
  Department of Chemistry
  Mangalore University
  Mangalagangotri 574 199
  Mangalore, India
;
_publ_contact_author_email     gowdabt@yahoo.com
_publ_contact_author_fax     '91 824 2287367'
_publ_contact_author_phone     '91 824 2287262'
_publ_section_title
;
3-Acetyl-1-(4-methylphenyl)thiourea
;
loop_
    _publ_author_name
    _publ_author_address
    'B. Thimme Gowda'
; Department of Chemistry
  Mangalore University
  Mangalagangotri 574 199
  Mangalore, India
;
    'Sabine Foro'
; Institute of Materials Science
  Darmstadt University of Technology
  Petersenstrasse 23
  D-64287 Darmstadt, Germany
;
    'Sharatha Kumar'
; Department of Chemistry
  Mangalore University
  Mangalagangotri 574 199
  Mangalore, India
;
