# Supplementary material for: 3-Acetyl-1-(4-methyl­phen­yl)thio­urea
Source: Acta Crystallogr Sect E Struct Rep Online. 2012 Jun 16;68(Pt 7):o2128. doi: 10.1107/S1600536812026244 (PMC3393939; doi:10.1107/S1600536812026244)
Supplement: Supplementary file 2 [file e-68-o2128-Isup2.hkl]

# 
# h,k,l, Fc-squared, Fo-squared, sigma(Fo-squared) and status flag 
# 
data_I
_shelx_title ' I         P -1         R = 0.04' 
_shelx_refln_list_code          4 
_shelx_F_calc_maximum      193.82 
_exptl_crystal_F_000       440.00 
_reflns_d_resolution_high  0.8001 
 
loop_ 
 _symmetry_equiv_pos_as_xyz 
 'x, y, z' 
 '-x, -y, -z' 
 
_cell_length_a     9.1623 
_cell_length_b    10.1300 
_cell_length_c    13.4460 
_cell_angle_alpha  73.212 
_cell_angle_beta   70.276 
_cell_angle_gamma  66.772 
 
_shelx_F_squared_multiplier     1.000 
 
loop_ 
 _refln_index_h 
 _refln_index_k 
 _refln_index_l 
 _refln_F_squared_calc 
 _refln_F_squared_meas 
 _refln_F_squared_sigma 
 _refln_observed_status 
   2   0   0     6016.10     5787.91     22.15 o 
   3   0   0     2128.96     2158.04      9.73 o 
   4   0   0        1.18        2.71      0.61 o 
   5   0   0      190.88      192.86      3.93 o 
   6   0   0       75.87       79.50      2.87 o 
   7   0   0        5.41        4.06      1.18 o 
   8   0   0        0.82        0.77      1.26 o 
   9   0   0       35.43       38.03      2.77 o 
  10   0   0        1.00        3.49      2.67 o 
  -9   1   0        0.34        1.18      2.17 o 
  -8   1   0      143.18      146.64      5.10 o 
  -7   1   0      176.97      166.43      4.55 o 
  -6   1   0      142.65      132.24      6.26 o 
  -5   1   0      276.33      238.99      4.46 o 
  -4   1   0      124.46      152.50      3.18 o 
  -3   1   0      418.23      376.51      4.32 o 
  -2   1   0     1237.86     1257.50      6.62 o 
  -1   1   0        3.81        3.46      0.47 o 
   1   1   0      292.34      300.39      3.50 o 
   2   1   0      486.88      482.63      2.73 o 
   3   1   0      108.17       93.91      1.90 o 
   4   1   0      138.86      141.64      4.34 o 
   5   1   0      239.90      254.23      2.84 o 
   6   1   0       73.57       65.22      2.03 o 
   7   1   0       20.87       25.81      1.93 o 
   8   1   0       29.39       27.63      2.20 o 
   9   1   0        2.66        0.48      1.43 o 
  10   1   0       30.17       30.26      2.81 o 
  -9   2   0        1.60        3.11      1.99 o 
  -8   2   0       20.78       19.85      2.15 o 
  -7   2   0        0.24       -0.50      1.18 o 
  -6   2   0       49.91       52.15      2.51 o 
  -5   2   0        0.31       -0.75      0.86 o 
  -4   2   0       19.20       29.55      1.60 o 
  -3   2   0      625.84      729.82      6.48 o 
  -2   2   0      626.21      628.87      8.52 o 
  -1   2   0     1143.69     1224.98     13.56 o 
   0   2   0     7747.57     6872.74     13.50 o 
   1   2   0     4746.18     4791.59     39.52 o 
   2   2   0      126.82      128.24      1.45 o 
   3   2   0      700.43      704.69      5.53 o 
   4   2   0       25.09       32.98      1.34 o 
   5   2   0      132.68      151.57      3.08 o 
   6   2   0       13.36       19.13      2.63 o 
   7   2   0        1.02        0.71      1.12 o 
   8   2   0       61.33       62.14      3.33 o 
   9   2   0       79.30       87.53      3.91 o 
  10   2   0        4.05        3.46      2.12 o 
  -8   3   0       33.05       39.53      4.21 o 
  -7   3   0       43.22       47.37      3.96 o 
  -6   3   0       54.58       58.45      2.77 o 
  -5   3   0      268.36      268.10      5.20 o 
  -4   3   0      119.99      131.28      3.35 o 
  -3   3   0      225.10      208.57      3.76 o 
  -2   3   0        5.43        2.76      0.70 o 
  -1   3   0      105.26      107.78      2.31 o 
   0   3   0       12.56        9.93      0.83 o 
   1   3   0     2975.97     3172.56     10.82 o 
   2   3   0      283.24      319.44      3.03 o 
   3   3   0      130.92      140.68      2.79 o 
   4   3   0      457.13      495.98      3.37 o 
   5   3   0      202.96      188.71      3.31 o 
   6   3   0      379.68      357.55      8.66 o 
   7   3   0       13.51       19.18      2.72 o 
   8   3   0      164.34      167.23      7.19 o 
   9   3   0        5.13        2.74      1.40 o 
  10   3   0       11.81       11.50      2.06 o 
  -8   4   0        9.97        7.19      2.26 o 
  -7   4   0       57.05       52.85      4.56 o 
  -6   4   0       12.55       14.40      1.67 o 
  -5   4   0        0.02        0.65      0.99 o 
  -4   4   0       75.27       85.83      4.44 o 
  -3   4   0      696.38      719.26      7.55 o 
  -2   4   0      362.97      386.32      5.25 o 
  -1   4   0      305.31      292.90      2.75 o 
   0   4   0     1754.35     1823.89      9.97 o 
   1   4   0       17.48       15.72      1.08 o 
   2   4   0      714.72      713.49      6.60 o 
   3   4   0     1447.55     1455.38     10.80 o 
   4   4   0       28.81       48.16      1.30 o 
   5   4   0        0.14        1.29      1.04 o 
   6   4   0      253.23      255.19      7.56 o 
   7   4   0       23.85       20.85      2.81 o 
   8   4   0       17.27       22.69      3.34 o 
   9   4   0       24.94       25.91      3.55 o 
  10   4   0       14.57       11.29      1.96 o 
  -7   5   0       63.64       74.37      5.50 o 
  -6   5   0       55.82       54.06      2.92 o 
  -5   5   0      545.86      528.35      8.07 o 
  -4   5   0       33.79       33.52      2.86 o 
  -3   5   0      475.15      451.10      6.69 o 
  -2   5   0       32.17       24.85      1.65 o 
  -1   5   0        0.90        2.68      0.84 o 
   0   5   0      694.93      740.08      7.14 o 
   1   5   0        0.27       -0.22      0.81 o 
   2   5   0      799.44      863.33      7.36 o 
   3   5   0      118.09      142.81      2.65 o 
   4   5   0       19.24       30.18      1.77 o 
   5   5   0       49.48       50.98      2.15 o 
   6   5   0        0.10        0.46      0.98 o 
   7   5   0       57.63       57.74      4.26 o 
   8   5   0        3.27       -0.59      2.28 o 
   9   5   0        7.05        9.09      3.10 o 
  10   5   0        3.21        1.63      2.57 o 
  -7   6   0        4.11        0.12      3.46 o 
  -6   6   0        0.01       -1.58      3.09 o 
  -5   6   0        1.59        1.89      1.42 o 
  -4   6   0        0.22       -1.34      1.34 o 
  -3   6   0        2.95        2.43      1.07 o 
  -2   6   0       62.13       60.26      2.71 o 
  -1   6   0      122.05      116.64      3.37 o 
   0   6   0      275.42      253.97      5.31 o 
   1   6   0       58.49       58.79      2.29 o 
   2   6   0      203.14      179.71      3.79 o 
   3   6   0        4.35        2.08      0.86 o 
   4   6   0       84.77       97.92      3.01 o 
   5   6   0      104.51       91.79      5.13 o 
   6   6   0      177.87      165.89      6.75 o 
   7   6   0        5.41        2.21      2.22 o 
   8   6   0        7.52        9.55      2.53 o 
   9   6   0       46.12       42.76      4.59 o 
  10   6   0        2.45        6.85      3.18 o 
  -6   7   0        4.12        5.59      3.16 o 
  -5   7   0       18.78       26.67      4.06 o 
  -4   7   0       31.05       31.68      2.52 o 
  -3   7   0       21.94       17.48      3.07 o 
  -2   7   0      259.17      262.61      5.67 o 
  -1   7   0      305.99      321.75      5.99 o 
   0   7   0      309.74      319.50      5.75 o 
   1   7   0        8.91        7.98      1.53 o 
   2   7   0       35.14       39.55      2.13 o 
   3   7   0       93.79       99.20      3.12 o 
   4   7   0       23.03       22.68      1.76 o 
   5   7   0        5.61        6.78      1.25 o 
   6   7   0      276.21      265.99      8.97 o 
   7   7   0        1.64        1.88      2.31 o 
   8   7   0      190.71      204.81      8.74 o 
   9   7   0        4.27        7.51      2.91 o 
  10   7   0        7.97        9.15      3.36 o 
  -5   8   0        9.63       14.34      3.83 o 
  -4   8   0        0.80       -0.50      2.82 o 
  -3   8   0        9.84        9.87      1.77 o 
  -2   8   0      252.19      252.66      6.00 o 
  -1   8   0      109.73      116.25      4.00 o 
   0   8   0      479.52      502.05      7.78 o 
   1   8   0      282.08      271.62      5.64 o 
   2   8   0       17.73       23.34      2.21 o 
   3   8   0      149.46      142.66      4.02 o 
   4   8   0      121.15      111.15      4.04 o 
   5   8   0       43.94       54.42      4.48 o 
   6   8   0      106.26      103.37      6.23 o 
   7   8   0       30.44       26.33      3.79 o 
   8   8   0      207.28      211.67      9.29 o 
   9   8   0        6.75       13.61      3.62 o 
  -4   9   0        5.93        0.02      3.50 o 
  -3   9   0       22.80       21.69      3.87 o 
  -2   9   0      130.85      142.38      9.92 o 
  -1   9   0       30.83       36.93      2.68 o 
   0   9   0       16.79       13.80      1.75 o 
   1   9   0      178.18      178.53      5.02 o 
   2   9   0       21.13       24.26      2.12 o 
   3   9   0       35.69       31.60      2.80 o 
   4   9   0        0.17        0.08      1.33 o 
   5   9   0        3.10        3.49      2.44 o 
   6   9   0       59.76       56.81      5.03 o 
   7   9   0        1.91       -0.19      2.79 o 
   8   9   0       24.23       26.36      4.23 o 
   9   9   0       11.87       12.20      3.77 o 
  -2  10   0       16.88       25.74      4.25 o 
  -1  10   0        0.49        1.63      2.26 o 
   0  10   0        1.33       -0.47      2.61 o 
   1  10   0        8.03        8.19      1.82 o 
   2  10   0        3.76        7.42      1.66 o 
   3  10   0       29.57       32.26      3.60 o 
   4  10   0        1.17       -0.12      1.55 o 
   5  10   0        0.35        1.77      2.26 o 
   6  10   0       10.49       12.26      3.23 o 
   7  10   0        3.47        1.13      2.70 o 
   8  10   0        0.41        2.84      2.95 o 
  -1  11   0       70.70       75.52      6.49 o 
   0  11   0       88.78       94.30      7.38 o 
   1  11   0       56.69       62.91      3.70 o 
   2  11   0        0.98        3.54      2.98 o 
   3  11   0       35.46       32.28      3.95 o 
   4  11   0        8.45        7.96      2.77 o 
   5  11   0        0.04       -2.85      2.85 o 
   6  11   0        0.09       -0.86      2.90 o 
   7  11   0        0.70       -0.62      2.65 o 
   3  12   0       15.30       20.50      3.86 o 
   4  12   0       17.35       14.20      4.15 o 
  -6 -11   1        0.60        2.51      3.08 o 
  -5 -11   1       46.11       52.97      5.66 o 
  -4 -11   1        0.17       -3.21      3.25 o 
  -3 -11   1       10.96       15.21      3.32 o 
  -2 -11   1       30.28       27.30      2.56 o 
  -1 -11   1        7.88       13.44      2.67 o 
   0 -11   1       17.62       26.93      4.63 o 
  -8 -10   1        1.14        5.83      3.42 o 
  -7 -10   1       13.23        9.57      3.57 o 
  -6 -10   1        0.00        3.44      2.67 o 
  -5 -10   1       42.30       47.09      4.94 o 
  -4 -10   1       11.86        9.03      2.93 o 
  -3 -10   1        3.75        4.95      1.56 o 
  -2 -10   1       23.12       20.49      2.21 o 
  -1 -10   1       14.81       16.35      2.14 o 
   0 -10   1       73.92       63.58      3.59 o 
   1 -10   1       15.76       14.29      3.43 o 
   2 -10   1        0.52       -0.18      3.10 o 
  -9  -9   1        1.84        0.76      2.99 o 
  -8  -9   1        0.20        0.63      2.73 o 
  -7  -9   1        8.39        6.09      2.96 o 
  -6  -9   1       38.27       37.09      4.47 o 
  -5  -9   1       22.59       15.43      3.40 o 
  -4  -9   1       41.60       35.80      2.57 o 
  -3  -9   1      103.66      105.27      3.85 o 
  -2  -9   1       64.24       67.16      3.19 o 
  -1  -9   1        1.18        0.29      1.31 o 
   0  -9   1       83.54       92.24      3.81 o 
   1  -9   1        1.91        2.28      2.03 o 
   2  -9   1       33.65       38.13      4.59 o 
   3  -9   1      164.44      178.15      9.17 o 
   4  -9   1        2.38        1.41      3.32 o 
  -9  -8   1       30.60       34.11      4.70 o 
  -8  -8   1        7.91        8.28      2.95 o 
  -7  -8   1        1.61        3.56      2.77 o 
  -6  -8   1       21.68       20.88      3.48 o 
  -5  -8   1       23.82       20.29      4.15 o 
  -4  -8   1       19.88       18.20      3.39 o 
  -3  -8   1      107.42      108.32      5.44 o 
  -2  -8   1       28.84       26.93      2.01 o 
  -1  -8   1      172.08      179.36      4.97 o 
   0  -8   1       16.30       14.77      3.11 o 
   1  -8   1       11.99       12.88      1.73 o 
   2  -8   1       39.78       40.26      4.33 o 
   3  -8   1       12.73       10.42      3.17 o 
   4  -8   1       14.88       11.24      3.24 o 
   5  -8   1        2.90       -2.12      3.60 o 
 -10  -7   1        0.91        1.19      2.93 o 
  -9  -7   1       41.80       35.34      4.58 o 
  -8  -7   1        3.62        4.89      2.50 o 
  -7  -7   1        1.36        2.37      2.25 o 
  -6  -7   1      278.80      275.99      9.34 o 
  -5  -7   1      188.47      185.15      4.75 o 
  -4  -7   1       11.09       16.03      1.71 o 
  -3  -7   1       64.22       62.58      2.62 o 
  -2  -7   1      103.11      103.79      3.28 o 
  -1  -7   1        0.04       -0.65      1.05 o 
   0  -7   1      156.08      156.90      4.12 o 
   1  -7   1       76.85       72.08      3.46 o 
   2  -7   1      153.88      164.71      4.49 o 
   3  -7   1       18.18       20.22      1.95 o 
   4  -7   1       85.52       90.95      6.26 o 
   5  -7   1       15.69       20.31      3.81 o 
   6  -7   1       22.98       21.15      4.10 o 
 -10  -6   1        5.75       11.81      3.48 o 
  -9  -6   1        6.61        7.07      2.71 o 
  -8  -6   1       55.49       58.61      4.93 o 
  -7  -6   1       13.96       14.99      2.88 o 
  -6  -6   1       70.37       55.79      2.64 o 
  -5  -6   1      183.39      179.12      4.41 o 
  -4  -6   1        2.31        4.67      1.04 o 
  -3  -6   1        3.15        0.90      1.06 o 
  -2  -6   1     1091.78     1068.53      9.40 o 
  -1  -6   1       34.60       42.64      2.05 o 
   0  -6   1      345.43      303.78      5.16 o 
   1  -6   1        0.12        0.04      0.92 o 
   2  -6   1       40.32       41.33      2.22 o 
   3  -6   1       10.66        9.99      1.43 o 
   4  -6   1        0.12       -0.53      1.27 o 
   5  -6   1       31.42       28.13      3.69 o 
   6  -6   1       15.78       13.66      3.42 o 
   7  -6   1        5.54        2.99      3.06 o 
 -10  -5   1        7.73       13.26      3.69 o 
  -9  -5   1      213.02      222.77      9.27 o 
  -8  -5   1      215.39      219.70      8.50 o 
  -7  -5   1        6.49        8.05      1.45 o 
  -6  -5   1       12.07       17.45      3.67 o 
  -5  -5   1       81.19       82.03      2.85 o 
  -4  -5   1       22.61       24.13      1.59 o 
  -3  -5   1       26.96       31.01      1.71 o 
  -2  -5   1     1292.76     1385.47      9.81 o 
  -1  -5   1       69.66       71.35      2.33 o 
   0  -5   1      862.21      838.16      7.72 o 
   1  -5   1      985.37      933.69      8.42 o 
   2  -5   1       34.12       30.99      1.76 o 
   3  -5   1     1921.63     1875.54     16.41 o 
   4  -5   1       33.58       34.00      3.17 o 
   5  -5   1      259.69      246.62      4.68 o 
   6  -5   1      109.73      107.33      4.43 o 
   7  -5   1       19.23       14.83      2.22 o 
 -10  -4   1        0.18       -2.57      2.57 o 
  -9  -4   1       63.21       72.55      5.53 o 
  -8  -4   1       10.53       13.89      3.11 o 
  -7  -4   1      240.84      251.58      8.30 o 
  -6  -4   1        0.94        0.88      0.97 o 
  -5  -4   1       49.25       54.15      2.34 o 
  -4  -4   1      592.81      556.00      4.94 o 
  -3  -4   1      231.97      231.04      3.97 o 
  -2  -4   1      618.71      570.67      5.64 o 
  -1  -4   1      423.81      428.40      4.87 o 
   0  -4   1      655.38      730.54      6.41 o 
   1  -4   1      271.36      304.59      4.36 o 
   2  -4   1       13.28       11.65      1.40 o 
   3  -4   1       35.53       38.04      2.26 o 
   4  -4   1       71.75       79.67      2.38 o 
   5  -4   1       12.17       10.04      1.34 o 
   6  -4   1        2.06        3.20      1.90 o 
   7  -4   1        2.30        0.94      1.37 o 
   8  -4   1       18.43       10.63      2.70 o 
 -10  -3   1       10.31       12.76      2.15 o 
  -9  -3   1       99.10       90.09      4.04 o 
  -8  -3   1      109.87      104.63      4.06 o 
  -7  -3   1        0.86        2.02      2.11 o 
  -6  -3   1       24.06       23.15      2.54 o 
  -5  -3   1       28.21       35.87      1.87 o 
  -4  -3   1      423.81      441.33      5.48 o 
  -3  -3   1      102.28       90.75      1.36 o 
  -2  -3   1       50.50       58.29      3.04 o 
  -1  -3   1        7.48        3.65      0.66 o 
   0  -3   1        2.22        9.90      4.59 o 
   1  -3   1      454.76      522.97      4.94 o 
   2  -3   1      153.69      167.35      2.65 o 
   3  -3   1     1044.60     1023.68      8.12 o 
   4  -3   1      693.97      676.48      7.24 o 
   5  -3   1       72.88       81.63      2.85 o 
   6  -3   1      243.30      249.77      5.30 o 
   7  -3   1       40.25       43.86      4.03 o 
   8  -3   1       34.19       27.89      3.59 o 
   9  -3   1        5.82        6.42      2.22 o 
 -10  -2   1       33.64       37.56      9.80 o 
  -9  -2   1        9.01        9.95      1.86 o 
  -8  -2   1       61.61       56.30      3.01 o 
  -7  -2   1        8.98       10.19      1.48 o 
  -6  -2   1       26.20       34.76      3.04 o 
  -5  -2   1      267.61      266.32      5.33 o 
  -4  -2   1      750.41      743.42      4.74 o 
  -3  -2   1      264.97      286.15      2.70 o 
  -2  -2   1     2404.23     2430.65      9.90 o 
  -1  -2   1       37.47       48.19      1.87 o 
   0  -2   1     2624.46     2762.95     11.47 o 
   1  -2   1     1222.09     1148.33      6.72 o 
   2  -2   1        4.06        7.85      0.79 o 
   3  -2   1       16.22       17.78      1.14 o 
   4  -2   1        6.26        9.78      1.04 o 
   5  -2   1      267.83      285.79      4.98 o 
   6  -2   1        9.85       11.44      1.35 o 
   7  -2   1        3.80       -0.15      1.19 o 
   8  -2   1       64.04       55.88      4.60 o 
   9  -2   1       63.98       60.65      5.35 o 
 -10  -1   1       36.04       35.74      5.26 o 
  -9  -1   1      104.21      110.61      4.47 o 
  -8  -1   1       58.59       56.44      3.10 o 
  -7  -1   1      299.85      285.48      5.87 o 
  -6  -1   1       75.67       70.29      2.77 o 
  -5  -1   1      132.59      128.26      3.31 o 
  -4  -1   1       20.61       14.98      1.68 o 
  -3  -1   1      315.19      348.11      5.92 o 
  -2  -1   1       35.39       33.33      1.18 o 
  -1  -1   1       94.35       97.86      1.57 o 
   0  -1   1      477.24      487.05      4.53 o 
   1  -1   1      566.69      508.98      3.78 o 
   2  -1   1      849.00      880.33      5.23 o 
   3  -1   1       83.13      104.88      3.64 o 
   4  -1   1      768.14      770.14      6.81 o 
   5  -1   1       64.88       54.27      2.14 o 
   6  -1   1      346.69      342.81      5.71 o 
   7  -1   1       18.59       23.14      1.95 o 
   8  -1   1       29.90       33.16      2.42 o 
   9  -1   1       16.76       14.89      2.96 o 
  -9   0   1       11.09        7.68      1.64 o 
  -8   0   1       46.85       43.19      2.69 o 
  -7   0   1       13.65       14.35      1.64 o 
  -6   0   1      149.27      154.59      4.02 o 
  -5   0   1      929.55      918.22      8.68 o 
  -4   0   1      709.47      654.13      8.21 o 
  -3   0   1       75.35       74.93      2.60 o 
  -2   0   1     3223.27     3273.20     15.30 o 
  -1   0   1      823.60      810.26      5.62 o 
   1   0   1       73.25       95.02      1.81 o 
   2   0   1      310.86      291.39      3.22 o 
   3   0   1      518.79      511.94      5.06 o 
   4   0   1     1536.44     1554.26      7.16 o 
   5   0   1      342.40      436.97      4.22 o 
   6   0   1        0.62        1.44      0.86 o 
   7   0   1       65.97       60.69      2.71 o 
   8   0   1      250.29      239.83      5.66 o 
   9   0   1       13.25        9.89      2.49 o 
  10   0   1        0.79        2.94      2.53 o 
  -9   1   1       17.78       14.93      2.24 o 
  -8   1   1      100.42      104.00      4.13 o 
  -7   1   1      118.80      113.66      4.85 o 
  -6   1   1       94.43       97.91      3.29 o 
  -5   1   1        8.97       10.38      1.19 o 
  -4   1   1      163.16      162.35      3.38 o 
  -3   1   1       13.62       13.40      1.00 o 
  -2   1   1      186.54      196.66      2.74 o 
  -1   1   1        0.25        0.58      0.42 o 
   2   1   1      159.10      166.53      1.69 o 
   3   1   1     1553.51     1508.54     17.33 o 
   4   1   1      199.49      163.02      2.39 o 
   5   1   1       86.36       86.26      1.71 o 
   6   1   1      304.15      300.75      3.42 o 
   7   1   1        6.46        6.38      1.20 o 
   8   1   1        2.70        2.61      1.20 o 
   9   1   1        0.91       -1.14      2.23 o 
  10   1   1       15.44       12.15      2.98 o 
  -9   2   1        0.29       -1.39      1.39 o 
  -8   2   1        3.16        3.02      1.36 o 
  -7   2   1      144.26      142.81      4.47 o 
  -6   2   1      283.02      269.85      5.54 o 
  -5   2   1        7.83        9.25      1.19 o 
  -4   2   1      398.00      402.09      5.56 o 
  -3   2   1     1105.29     1313.92      8.89 o 
  -2   2   1     5393.25     5435.61     15.87 o 
  -1   2   1     1575.79     1602.84      7.36 o 
   0   2   1      106.07      132.45      2.67 o 
   1   2   1      721.29      749.56      6.08 o 
   2   2   1     1230.46     1207.20     11.93 o 
   3   2   1     1579.29     1571.74      5.00 o 
   4   2   1       37.19       39.30      2.09 o 
   5   2   1      170.62      214.35      3.36 o 
   6   2   1       44.77       40.83      1.59 o 
   7   2   1       56.21       53.42      2.56 o 
   8   2   1       17.63       16.91      1.97 o 
   9   2   1       53.62       53.12      3.07 o 
  10   2   1        0.20       -1.03      1.51 o 
  -8   3   1        4.82       10.58      1.85 o 
  -7   3   1      213.82      225.51      5.78 o 
  -6   3   1       21.76       21.51      1.91 o 
  -5   3   1      143.89      138.68      4.23 o 
  -4   3   1       53.11       41.50      2.06 o 
  -3   3   1       31.77       34.35      1.72 o 
  -2   3   1       24.38       32.77      1.47 o 
  -1   3   1      137.90      148.33      3.74 o 
   0   3   1     1497.41     1477.33      5.56 o 
   1   3   1     1345.17     1312.22      8.06 o 
   2   3   1     4410.93     4374.08     43.59 o 
   3   3   1     1545.55     1546.07      6.04 o 
   4   3   1      639.97      601.70      3.61 o 
   5   3   1       63.13       73.79      4.27 o 
   6   3   1      389.56      377.08      5.39 o 
   7   3   1       98.50       93.02      3.26 o 
   8   3   1       29.14       27.65      3.26 o 
   9   3   1      213.13      215.41      5.78 o 
  10   3   1        9.68        9.51      2.02 o 
  -7   4   1       28.47       20.19      2.08 o 
  -6   4   1       96.73       82.49      3.44 o 
  -5   4   1       20.80       18.52      1.67 o 
  -4   4   1      383.08      389.41      8.29 o 
  -3   4   1      443.09      463.99      8.12 o 
  -2   4   1        0.18        5.49      1.21 o 
  -1   4   1     1303.74     1267.06     11.99 o 
   0   4   1       73.90       62.83      1.34 o 
   1   4   1     1503.21     1543.47     19.80 o 
   2   4   1      137.96      121.99      2.37 o 
   3   4   1      256.79      283.52      4.48 o 
   4   4   1      817.33      864.88      5.29 o 
   5   4   1       23.85       22.58      1.03 o 
   6   4   1      241.98      236.57      7.15 o 
   7   4   1       43.57       48.05      3.74 o 
   8   4   1        5.61       14.58      2.78 o 
   9   4   1        0.65        0.30      2.03 o 
  10   4   1        1.22       -0.83      1.73 o 
  -7   5   1        6.38       10.32      2.39 o 
  -6   5   1       28.17       29.15      2.27 o 
  -5   5   1      153.82      163.92      4.64 o 
  -4   5   1      118.29      113.86      3.64 o 
  -3   5   1       34.00       37.32      2.83 o 
  -2   5   1      368.35      363.47      7.61 o 
  -1   5   1       74.99       65.78      1.90 o 
   0   5   1        1.02        2.56      0.65 o 
   1   5   1       26.11       36.80      1.66 o 
   2   5   1      165.18      182.70      3.31 o 
   3   5   1       41.98       45.15      1.91 o 
   4   5   1      420.77      445.41      4.11 o 
   5   5   1        0.26        0.05      0.48 o 
   6   5   1       49.85       48.37      3.57 o 
   7   5   1        0.12        0.09      1.51 o 
   8   5   1        0.76       -0.47      2.12 o 
   9   5   1        9.90       11.72      2.92 o 
  10   5   1        4.04        1.60      2.63 o 
  -7   6   1        0.04        1.66      3.35 o 
  -6   6   1        0.00        0.30      2.03 o 
  -5   6   1        2.68        5.00      2.18 o 
  -4   6   1       71.34       72.77      3.35 o 
  -3   6   1      111.04      105.70      3.65 o 
  -2   6   1      861.36      873.99      9.94 o 
  -1   6   1      247.02      231.85      4.69 o 
   0   6   1      126.27      125.51      3.32 o 
   1   6   1      378.94      366.35      5.37 o 
   2   6   1      193.10      207.08      5.73 o 
   3   6   1        7.29        8.64      1.02 o 
   4   6   1      302.38      273.09      4.65 o 
   5   6   1       11.55        8.70      1.06 o 
   6   6   1      114.25      104.21      5.35 o 
   7   6   1       10.78        6.99      2.16 o 
   8   6   1       12.02       10.05      2.49 o 
   9   6   1       34.40       31.06      3.86 o 
  10   6   1        0.15        8.00      3.35 o 
  -6   7   1       21.06       17.88      4.11 o 
  -5   7   1        3.61       -0.38      2.00 o 
  -4   7   1      100.76      102.11      4.08 o 
  -3   7   1      136.06      127.05      4.28 o 
  -2   7   1       58.65       58.62      5.41 o 
  -1   7   1      490.22      482.72      7.35 o 
   0   7   1        2.06        0.27      1.02 o 
   1   7   1       30.97       26.70      1.81 o 
   2   7   1      203.38      208.99      7.00 o 
   3   7   1       22.50       21.06      1.53 o 
   4   7   1       45.75       43.04      1.77 o 
   5   7   1        2.13        1.98      1.73 o 
   6   7   1       60.84       64.20      4.56 o 
   7   7   1       44.92       35.75      3.69 o 
   8   7   1       54.69       65.93      5.12 o 
   9   7   1        1.07        3.71      2.76 o 
  10   7   1       13.64       13.50      3.30 o 
  -5   8   1        1.45        4.32      3.18 o 
  -4   8   1       20.06       20.96      2.33 o 
  -3   8   1       14.83       11.18      3.17 o 
  -2   8   1      177.31      179.46      5.12 o 
  -1   8   1       61.80       53.27      2.90 o 
   0   8   1      131.64      137.67      4.21 o 
   1   8   1       75.49       72.11      2.99 o 
   2   8   1      411.06      399.56      6.57 o 
   3   8   1      283.60      296.36      5.55 o 
   4   8   1      236.31      236.01      5.56 o 
   5   8   1        2.53        3.55      1.97 o 
   6   8   1       15.23       14.63      2.64 o 
   7   8   1        1.02        3.62      2.38 o 
   8   8   1        0.94       -0.55      2.08 o 
   9   8   1        0.51        3.96      2.96 o 
  10   8   1        7.38        4.98      2.66 o 
  -4   9   1       28.21       27.25      4.43 o 
  -3   9   1        0.41        1.19      1.54 o 
  -2   9   1       52.76       55.65      3.26 o 
  -1   9   1        1.09        0.77      1.23 o 
   0   9   1        9.15       10.33      1.69 o 
   1   9   1      106.92      108.68      3.92 o 
   2   9   1       39.32       40.76      2.54 o 
   3   9   1       21.19       19.29      1.82 o 
   4   9   1        0.98        1.85      1.36 o 
   5   9   1        3.41        4.14      2.43 o 
   6   9   1        1.69        2.66      2.02 o 
   7   9   1        4.03        3.38      2.36 o 
   8   9   1       53.23       45.17      4.78 o 
   9   9   1        1.36        3.33      2.83 o 
  -2  10   1        5.11        3.10      3.23 o 
  -1  10   1       20.36       24.20      2.51 o 
   0  10   1       40.80       44.39      2.91 o 
   1  10   1       75.22       71.95      3.56 o 
   2  10   1        3.77        2.01      1.52 o 
   3  10   1       17.22       13.39      2.87 o 
   4  10   1       21.01       19.81      2.28 o 
   5  10   1       49.75       41.33      4.46 o 
   6  10   1       23.60       31.44      4.08 o 
   7  10   1        3.38       -1.34      2.77 o 
   8  10   1        5.12        6.80      2.85 o 
   9  10   1        0.53       -1.85      2.60 o 
  -1  11   1      105.08      122.18      5.04 o 
   0  11   1       67.08       65.68      7.03 o 
   1  11   1       33.03       43.64      3.33 o 
   2  11   1        9.41        9.47      2.97 o 
   3  11   1        2.34        0.57      2.36 o 
   4  11   1        0.63        1.58      2.18 o 
   5  11   1        2.90        3.82      2.78 o 
   6  11   1        3.27        6.10      3.06 o 
   7  11   1       22.43       18.49      3.83 o 
   8  11   1        0.01       -0.88      2.77 o 
   2  12   1       20.88       22.83      3.85 o 
   3  12   1        0.30       -0.82      2.50 o 
   4  12   1       40.14       43.84      4.36 o 
   5  12   1        0.94        1.96      2.68 o 
  -6 -11   2        0.11        4.04      3.31 o 
  -5 -11   2       17.98       24.17      4.16 o 
  -4 -11   2       14.10       14.39      3.46 o 
  -3 -11   2        0.66        2.27      2.27 o 
  -2 -11   2       77.14       75.00      4.03 o 
  -1 -11   2        2.24        0.60      2.20 o 
   0 -11   2        2.41        7.48      2.70 o 
  -7 -10   2        1.56        0.53      2.73 o 
  -6 -10   2       35.39       41.69      5.14 o 
  -5 -10   2       39.23       39.66      4.96 o 
  -4 -10   2       14.17       12.95      2.64 o 
  -3 -10   2        0.00        0.28      1.66 o 
  -2 -10   2       25.27       18.94      2.15 o 
  -1 -10   2        3.16        5.21      3.44 o 
   0 -10   2        0.87       -0.31      2.44 o 
   1 -10   2       24.76       34.59      4.80 o 
   2 -10   2       12.12       10.25      3.42 o 
  -8  -9   2        9.16       13.10      3.52 o 
  -7  -9   2        4.16        4.05      2.52 o 
  -6  -9   2       52.36       50.80      5.01 o 
  -5  -9   2       23.81       20.13      3.45 o 
  -4  -9   2       41.13       43.38      2.92 o 
  -3  -9   2       11.82       12.13      2.43 o 
  -2  -9   2       55.77       63.04      6.14 o 
  -1  -9   2       38.24       41.84      2.65 o 
   0  -9   2        0.01        0.53      1.40 o 
   1  -9   2      141.74      145.69      7.73 o 
   2  -9   2      161.84      171.04      8.49 o 
   3  -9   2      182.36      202.65      9.71 o 
  -9  -8   2        2.23       12.87      3.60 o 
  -8  -8   2        1.61       -1.34      2.88 o 
  -7  -8   2       37.14       42.19      4.62 o 
  -6  -8   2       26.56       13.94      3.39 o 
  -5  -8   2        0.51       -0.46      1.98 o 
  -4  -8   2        7.62        6.72      1.83 o 
  -3  -8   2       13.21       11.17      2.19 o 
  -2  -8   2        0.00       -0.04      1.10 o 
  -1  -8   2        2.53        4.27      1.30 o 
   0  -8   2       12.66       18.00      4.23 o 
   1  -8   2       85.08       85.68      3.47 o 
   2  -8   2       51.76       58.90      4.98 o 
   3  -8   2       32.79       33.39      4.46 o 
   4  -8   2      192.82      205.19      9.60 o 
   5  -8   2        0.74       -2.03      3.40 o 
  -9  -7   2        1.55        1.34      2.70 o 
  -8  -7   2        0.05        0.62      2.08 o 
  -7  -7   2        0.19        0.69      1.91 o 
  -6  -7   2      148.49      152.19      4.70 o 
  -5  -7   2        0.72        2.89      1.42 o 
  -4  -7   2      404.02      384.17      6.91 o 
  -3  -7   2        6.79        6.04      1.67 o 
  -2  -7   2      119.95      128.25      3.70 o 
  -1  -7   2       76.92       70.79      2.86 o 
   0  -7   2       16.20       16.63      1.69 o 
   1  -7   2      393.24      367.26      6.39 o 
   2  -7   2        2.37        3.05      1.19 o 
   3  -7   2       36.93       44.51      4.42 o 
   4  -7   2      185.50      180.92      8.55 o 
   5  -7   2        9.80        9.51      3.12 o 
   6  -7   2        7.18        5.82      3.20 o 
  -9  -6   2       15.38       14.00      3.38 o 
  -8  -6   2        6.45        7.85      2.92 o 
  -7  -6   2        2.88        2.21      1.31 o 
  -6  -6   2      146.83      156.90      4.49 o 
  -5  -6   2        1.91        1.95      1.09 o 
  -4  -6   2      276.85      279.35      5.53 o 
  -3  -6   2       34.41       34.77      2.73 o 
  -2  -6   2      284.76      274.30      4.95 o 
  -1  -6   2       52.37       61.89      2.48 o 
   0  -6   2        0.97        1.53      1.00 o 
   1  -6   2        9.46       13.87      1.40 o 
   2  -6   2      124.31      121.66      3.57 o 
   3  -6   2       79.82       80.40      3.09 o 
   4  -6   2       85.87       92.15      5.82 o 
   5  -6   2       13.45       12.58      3.06 o 
   6  -6   2       22.68       23.43      3.89 o 
   7  -6   2       20.12       28.11      4.65 o 
 -10  -5   2        0.48        0.41      1.74 o 
  -9  -5   2       22.62       26.13      4.11 o 
  -8  -5   2        7.35        5.14      2.44 o 
  -7  -5   2      185.99      192.56      6.67 o 
  -6  -5   2      220.71      218.46      5.07 o 
  -5  -5   2       76.92       73.43      2.87 o 
  -4  -5   2       37.05       38.46      2.07 o 
  -3  -5   2       32.74       28.52      2.67 o 
  -2  -5   2      106.99       90.35      3.88 o 
  -1  -5   2     1199.44     1294.90      9.72 o 
   0  -5   2     1044.29     1171.41      9.27 o 
   1  -5   2      414.78      419.40      5.69 o 
   2  -5   2      361.88      353.58      5.43 o 
   3  -5   2      747.47      720.38      8.12 o 
   4  -5   2      436.39      431.55     11.05 o 
   5  -5   2       58.90       52.26      4.64 o 
   6  -5   2       21.30       21.18      2.36 o 
   7  -5   2        0.09        0.10      1.36 o 
 -10  -4   2       29.55       26.06      3.21 o 
  -9  -4   2       46.77       50.10      3.26 o 
  -8  -4   2       31.69       30.30      3.78 o 
  -7  -4   2      164.18      160.50      6.81 o 
  -6  -4   2      158.64      153.73      4.14 o 
  -5  -4   2       53.20       55.02      2.43 o 
  -4  -4   2      712.12      642.65      8.06 o 
  -3  -4   2       77.36       71.95      1.43 o 
  -2  -4   2      729.33      781.70     10.13 o 
  -1  -4   2      174.72      200.01      2.25 o 
   0  -4   2       85.86       92.62      2.43 o 
   1  -4   2       84.12       95.10      3.18 o 
   2  -4   2        0.00       -0.68      0.68 o 
   3  -4   2        0.00        1.40      1.57 o 
   4  -4   2      159.57      160.90      3.28 o 
   5  -4   2       17.15       15.21      1.86 o 
   6  -4   2       19.56       19.06      2.13 o 
   7  -4   2       17.07       19.08      2.25 o 
   8  -4   2        2.37        0.00      4.19 o 
 -10  -3   2       14.69       16.57      3.94 o 
  -9  -3   2        6.28        3.71      4.18 o 
  -8  -3   2       53.99       56.38      3.23 o 
  -7  -3   2      118.22      125.08      5.97 o 
  -6  -3   2      299.14      284.11      8.04 o 
  -5  -3   2      124.56      128.49      3.47 o 
  -4  -3   2     1555.95     1573.84     23.35 o 
  -3  -3   2       41.20       49.11      1.92 o 
  -2  -3   2      465.19      530.48      5.60 o 
  -1  -3   2       11.01       17.75      0.82 o 
   0  -3   2     3996.90     4092.22     13.52 o 
   1  -3   2      960.57      958.03     29.00 o 
   2  -3   2      790.72      759.25      9.53 o 
   3  -3   2       38.88       30.88      1.30 o 
   4  -3   2      460.75      435.52      6.14 o 
   5  -3   2      138.55      137.97      3.06 o 
   6  -3   2       76.17       66.56      4.43 o 
   7  -3   2      173.78      170.37      7.48 o 
   8  -3   2        0.56        0.82      1.94 o 
   9  -3   2        0.24       -1.95      1.95 o 
 -10  -2   2        1.38        1.57      4.17 o 
  -9  -2   2       10.14       10.53      2.10 o 
  -8  -2   2       67.42       70.62      3.43 o 
  -7  -2   2      119.51      126.71      4.12 o 
  -6  -2   2      560.22      575.06     11.13 o 
  -5  -2   2      127.93      122.24      4.78 o 
  -4  -2   2     1672.00     1653.39      7.65 o 
  -3  -2   2      155.72      146.87      2.96 o 
  -2  -2   2      345.31      366.56      4.86 o 
  -1  -2   2     1398.86     1446.25     17.83 o 
   0  -2   2       14.46        7.38      0.52 o 
   1  -2   2        0.28        0.54      0.43 o 
   2  -2   2      768.03      832.25      4.88 o 
   3  -2   2        3.80        5.92      0.69 o 
   4  -2   2        8.01        5.92      1.54 o 
   5  -2   2       70.34       80.46      2.64 o 
   6  -2   2        8.86        7.71      1.23 o 
   7  -2   2      169.74      161.65      7.10 o 
   8  -2   2        8.42        9.34      2.48 o 
   9  -2   2       81.34       96.91      6.28 o 
  -9  -1   2      143.94      147.94      5.19 o 
  -8  -1   2       29.04       29.49      4.61 o 
  -7  -1   2      104.95      106.82      3.77 o 
  -6  -1   2       18.55       12.62      2.89 o 
  -5  -1   2        1.59        1.19      0.92 o 
  -4  -1   2       51.10       63.47      3.12 o 
  -3  -1   2      306.67      335.65      4.30 o 
  -2  -1   2        6.46        9.62      0.85 o 
  -1  -1   2     1102.71     1145.23     10.86 o 
   0  -1   2      612.07      623.79      3.99 o 
   1  -1   2      161.21      191.46      2.50 o 
   2  -1   2     6920.18     6731.14     57.91 o 
   3  -1   2      769.70      797.33      6.56 o 
   4  -1   2      280.86      267.64      5.92 o 
   5  -1   2       33.86       32.17      2.75 o 
   6  -1   2       31.92       30.68      2.19 o 
   7  -1   2       15.03       16.97      1.69 o 
   8  -1   2       32.41       32.18      3.58 o 
   9  -1   2        0.84        0.52      2.11 o 
  10  -1   2       14.05       16.39      3.22 o 
  -9   0   2        3.99        0.95      1.55 o 
  -8   0   2        1.75        1.53      1.32 o 
  -7   0   2        6.97        9.37      1.57 o 
  -6   0   2       10.89       12.31      2.49 o 
  -5   0   2        4.01        4.76      0.95 o 
  -4   0   2      508.84      455.37      5.65 o 
  -3   0   2      681.91      708.25      6.13 o 
  -2   0   2     1125.96     1159.96      6.61 o 
  -1   0   2      703.67      719.76      7.94 o 
   0   0   2      125.03      127.83      1.26 o 
   1   0   2     2553.01     2547.80     22.94 o 
   2   0   2    14584.04    12718.47     20.62 o 
   3   0   2      546.17      544.66      7.23 o 
   4   0   2       75.34       70.82      1.96 o 
   5   0   2      756.82      824.63      7.42 o 
   6   0   2       27.63       27.07      2.33 o 
   7   0   2       45.10       57.83      2.60 o 
   8   0   2        0.62       -0.03      1.43 o 
   9   0   2        8.68        8.53      2.71 o 
  10   0   2        3.74        0.80      2.12 o 
  -9   1   2        4.49        4.74      1.55 o 
  -8   1   2        0.01        3.19      1.43 o 
  -7   1   2        2.93        2.52      2.12 o 
  -6   1   2        7.92        7.04      1.31 o 
  -5   1   2        2.72        1.28      0.82 o 
  -4   1   2       47.45       39.73      1.83 o 
  -3   1   2      101.65      107.33      2.52 o 
  -2   1   2        1.39        1.59      0.53 o 
  -1   1   2      833.75      837.44      4.58 o 
   0   1   2       13.34       14.46      0.89 o 
   1   1   2      111.05      116.40      2.00 o 
   2   1   2      898.58      909.52      6.42 o 
   3   1   2      702.44      710.18      6.37 o 
   4   1   2     1768.17     1712.61     20.64 o 
   5   1   2       95.47       89.18      2.05 o 
   6   1   2       68.83       67.30      1.69 o 
   7   1   2      108.95      109.51      3.41 o 
   8   1   2       79.83       73.63      3.13 o 
   9   1   2       63.10       58.23      4.69 o 
  10   1   2       50.35       49.48      4.66 o 
  -9   2   2       41.09       40.73      3.05 o 
  -8   2   2        3.77        1.77      1.46 o 
  -7   2   2       63.46       60.96      3.07 o 
  -6   2   2       87.00       86.23      3.31 o 
  -5   2   2       68.01       75.46      4.11 o 
  -4   2   2      769.75      775.18      9.19 o 
  -3   2   2      780.53      813.77      7.15 o 
  -2   2   2      560.61      580.11      8.02 o 
  -1   2   2     4115.83     4056.83     15.45 o 
   0   2   2     3079.56     3023.89      9.52 o 
   1   2   2     2259.78     2219.41      8.24 o 
   2   2   2    37565.71    30373.44     86.49 o 
   3   2   2      200.39      202.59      2.34 o 
   4   2   2      868.86      892.54      4.82 o 
   5   2   2      614.98      637.38      5.33 o 
   6   2   2       46.72       63.74      1.94 o 
   8   2   2        0.06       -0.37      1.02 o 
   9   2   2       21.79       25.31      2.25 o 
  10   2   2       24.33       28.20      3.77 o 
  -8   3   2        4.82       10.81      1.94 o 
  -7   3   2        1.58        4.66      1.45 o 
  -6   3   2      108.34      109.16      3.85 o 
  -5   3   2       10.10       11.63      1.43 o 
  -4   3   2       14.28       11.91      1.26 o 
  -3   3   2        9.44        5.48      0.95 o 
  -2   3   2      252.34      252.84      3.85 o 
  -1   3   2       19.82       19.79      1.68 o 
   0   3   2      651.04      682.05     10.19 o 
   1   3   2     9475.12     8899.42     59.58 o 
   2   3   2      463.57      475.16      5.34 o 
   3   3   2      108.47       97.97      1.25 o 
   4   3   2      952.48      944.87      6.30 o 
   5   3   2      343.63      341.70      3.76 o 
   6   3   2       59.79       62.91      1.98 o 
   7   3   2      162.24      174.69      9.05 o 
   8   3   2       14.54       13.21      2.40 o 
   9   3   2        6.48        3.88      1.35 o 
  10   3   2        0.61        2.24      1.59 o 
  11   3   2        5.98        7.03      2.88 o 
  -8   4   2        0.00       -1.46      1.46 o 
  -7   4   2       19.66       14.16      1.79 o 
  -6   4   2      435.64      434.02      7.71 o 
  -5   4   2       32.27       28.05      2.00 o 
  -4   4   2      497.49      487.95      6.92 o 
  -3   4   2      130.41      105.74      3.03 o 
  -2   4   2      328.76      372.09      5.16 o 
  -1   4   2        0.13        2.83      1.20 o 
   0   4   2       13.53       16.77      1.00 o 
   1   4   2      852.34      805.27     10.37 o 
   2   4   2     2124.70     2162.11     12.53 o 
   3   4   2      808.77      856.95      5.75 o 
   4   4   2       35.09       38.58      1.14 o 
   5   4   2        6.81        8.04      2.10 o 
   6   4   2        2.70        5.13      1.32 o 
   7   4   2        5.71        3.71      1.31 o 
   8   4   2       29.53       32.46      2.34 o 
   9   4   2        5.17        4.85      2.17 o 
  10   4   2        9.70        4.65      2.48 o 
  11   4   2       23.66       18.44      3.51 o 
  -7   5   2       51.75       51.00      3.15 o 
  -6   5   2        0.11        0.54      1.18 o 
  -5   5   2        9.67        7.17      1.66 o 
  -4   5   2        0.04       -0.69      1.01 o 
  -3   5   2      147.39      159.63      5.62 o 
  -2   5   2      354.79      365.31      7.86 o 
  -1   5   2       41.98       45.89      1.75 o 
   0   5   2      122.04      114.26      2.12 o 
   1   5   2      327.52      356.58      3.54 o 
   2   5   2     1735.80     1737.55     39.33 o 
   3   5   2      136.67      140.93      1.74 o 
   4   5   2      359.97      362.95      2.93 o 
   5   5   2       21.42       19.01      1.00 o 
   6   5   2        7.85        7.69      1.88 o 
   7   5   2       39.19       40.22      3.56 o 
   8   5   2       81.31       73.07      4.85 o 
   9   5   2        0.33        1.77      2.34 o 
  10   5   2       16.17       12.42      3.31 o 
  11   5   2        0.03       -0.29      2.36 o 
  -6   6   2       20.98       15.68      2.88 o 
  -5   6   2        0.93        1.53      1.65 o 
  -4   6   2      109.83      109.43      5.41 o 
  -3   6   2      207.27      211.70      6.87 o 
  -2   6   2        4.52        6.03      1.60 o 
  -1   6   2     1298.54     1259.76     10.86 o 
   0   6   2       44.54       44.72      2.09 o 
   1   6   2       72.11       65.22      2.34 o 
   2   6   2     2645.98     2600.20     47.29 o 
   3   6   2      123.87      124.16      2.92 o 
   4   6   2      503.27      505.38      4.97 o 
   5   6   2       46.65       47.55      2.10 o 
   6   6   2       19.32       21.45      2.67 o 
   7   6   2       19.64       17.42      2.77 o 
   8   6   2        0.95        0.37      1.81 o 
   9   6   2        2.63        2.40      1.93 o 
  10   6   2        1.34        7.89      3.20 o 
  11   6   2        0.40       -2.97      3.27 o 
  -6   7   2      133.08      133.79      5.41 o 
  -5   7   2       69.23       68.87      3.77 o 
  -4   7   2       56.95       58.32      3.28 o 
  -3   7   2      203.81      197.67      5.37 o 
  -2   7   2       17.61       14.95      2.39 o 
  -1   7   2      252.55      255.34      7.29 o 
   0   7   2        0.44        0.86      1.05 o 
   1   7   2      147.15      141.40      5.92 o 
   2   7   2        6.66        4.03      1.02 o 
   3   7   2       48.64       50.47      2.18 o 
   4   7   2       13.59       10.70      1.41 o 
   5   7   2       49.52       47.62      3.73 o 
   6   7   2        1.00        2.10      1.69 o 
   7   7   2       46.25       49.72      4.12 o 
   8   7   2        4.22        5.96      2.29 o 
   9   7   2        4.27        3.48      2.39 o 
  10   7   2        5.22        7.52      2.95 o 
  -5   8   2        7.69        1.77      1.78 o 
  -4   8   2       19.39       13.48      2.12 o 
  -3   8   2      144.74      147.85      4.98 o 
  -2   8   2       27.04       21.94      2.13 o 
  -1   8   2        0.37        0.97      1.21 o 
   0   8   2      113.09      116.38      3.86 o 
   1   8   2       36.06       38.22      2.31 o 
   2   8   2        0.94       -0.25      1.62 o 
   3   8   2       55.97       56.58      2.53 o 
   4   8   2      109.80       97.72      4.63 o 
   5   8   2       24.62       26.48      3.20 o 
   6   8   2        4.69        4.84      2.17 o 
   7   8   2       10.67       11.04      2.62 o 
   8   8   2        0.13       -0.57      2.23 o 
   9   8   2        8.58        9.06      2.84 o 
  10   8   2       28.81       28.96      4.29 o 
  -4   9   2       11.40       10.61      4.81 o 
  -3   9   2        2.37        2.74      3.50 o 
  -2   9   2        1.76       18.55     11.74 o 
  -1   9   2       13.32       10.04      2.19 o 
   0   9   2        9.13        8.58      1.69 o 
   1   9   2       71.36       71.64      3.23 o 
   2   9   2       19.14       16.66      1.85 o 
   3   9   2       15.48       16.10      2.63 o 
   4   9   2        3.71        5.11      1.41 o 
   5   9   2        6.19        6.82      1.56 o 
   6   9   2       13.77       10.66      2.90 o 
   7   9   2        6.95        6.79      2.71 o 
   8   9   2       85.00       82.63      6.04 o 
   9   9   2        1.74       -0.07      2.68 o 
  10   9   2       44.68       48.91      5.40 o 
  -2  10   2       17.99       13.20      1.96 o 
  -1  10   2       22.51       21.17      2.34 o 
   0  10   2      136.95      146.99      5.02 o 
   1  10   2       35.90       29.69      2.43 o 
   2  10   2      170.72      178.30      7.49 o 
   3  10   2       83.73       82.76      5.28 o 
   4  10   2       11.10        9.13      1.81 o 
   5  10   2       69.24       77.96      3.90 o 
   6  10   2        0.15        2.63      2.64 o 
   7  10   2        1.76       -0.46      2.47 o 
   8  10   2        1.65        3.76      2.92 o 
   9  10   2       18.37       12.69      3.67 o 
  -1  11   2       33.73       37.47      3.23 o 
   0  11   2        3.74        2.91      1.81 o 
   1  11   2       21.78       15.47      2.90 o 
   2  11   2       56.33       48.15      4.55 o 
   3  11   2        0.04        1.61      2.16 o 
   4  11   2        0.22       -2.61      2.61 o 
   5  11   2       14.86       18.13      2.53 o 
   6  11   2        5.07        6.30      2.95 o 
   7  11   2        2.33        2.35      2.80 o 
   8  11   2        2.72        2.60      2.83 o 
   2  12   2       15.28       15.18      3.25 o 
   3  12   2        6.30       12.55      3.56 o 
   4  12   2       10.11       10.69      3.97 o 
   5  12   2        0.61        2.79      2.08 o 
   6  12   2        0.21       -0.03      2.59 o 
  -4 -11   3        0.64       -1.87      3.47 o 
  -3 -11   3        4.57        1.93      2.19 o 
  -2 -11   3        4.46        9.51      3.09 o 
  -1 -11   3       18.41       16.58      3.11 o 
  -6 -10   3       44.95       57.20      5.76 o 
  -5 -10   3        1.20        4.37      3.27 o 
  -4 -10   3        2.10        0.60      2.31 o 
  -3 -10   3        0.21       -2.02      2.02 o 
  -2 -10   3        7.57       12.37      2.69 o 
  -1 -10   3        2.22        4.07      2.30 o 
   0 -10   3       22.10       28.23      4.07 o 
   1 -10   3        1.86        3.64      3.05 o 
   2 -10   3      102.24      115.36      7.86 o 
  -8  -9   3       20.33       23.28      4.23 o 
  -7  -9   3       12.99       11.55      3.52 o 
  -6  -9   3       81.85       84.76      6.69 o 
  -5  -9   3       16.43       19.66      2.26 o 
  -4  -9   3       64.78       61.69      3.56 o 
  -3  -9   3      101.13       93.41      5.54 o 
  -2  -9   3        0.14       -1.61      1.61 o 
  -1  -9   3       66.40       63.32      3.20 o 
   0  -9   3       37.65       38.00      4.05 o 
   1  -9   3      109.85      127.52      7.35 o 
   2  -9   3        0.55       -0.64      2.99 o 
   3  -9   3       13.81       11.70      3.39 o 
  -8  -8   3        2.50        3.03      2.84 o 
  -7  -8   3        0.03        1.02      2.30 o 
  -6  -8   3        2.09        0.73      1.33 o 
  -5  -8   3       11.45       13.18      2.00 o 
  -4  -8   3       16.90       17.97      2.07 o 
  -3  -8   3        0.07       -1.66      1.66 o 
  -2  -8   3        3.16        2.58      1.65 o 
  -1  -8   3       65.87       62.08      2.98 o 
   0  -8   3       17.23       21.39      3.74 o 
   1  -8   3      177.48      183.28      8.02 o 
   2  -8   3        1.67       -0.40      2.24 o 
   3  -8   3        1.30        0.51      2.91 o 
   4  -8   3       42.06       53.09      5.59 o 
   5  -8   3       54.28       59.90      6.07 o 
  -9  -7   3        0.00        0.11      2.78 o 
  -8  -7   3        2.07        3.30      2.73 o 
  -7  -7   3       12.04       13.92      3.21 o 
  -6  -7   3       84.01       90.62      7.08 o 
  -5  -7   3        1.72        2.54      1.41 o 
  -4  -7   3      408.34      415.69      7.46 o 
  -3  -7   3       33.50       41.42      3.36 o 
  -2  -7   3       10.13       10.92      1.93 o 
  -1  -7   3      423.73      410.69      6.67 o 
   0  -7   3      166.24      167.18      5.27 o 
   1  -7   3       92.05       83.90      3.21 o 
   2  -7   3      192.94      201.25      8.09 o 
   3  -7   3       10.49       13.81      3.10 o 
   4  -7   3        2.73        3.10      2.44 o 
   5  -7   3       40.63       36.75      4.62 o 
   6  -7   3        0.49       -2.60      3.91 o 
  -9  -6   3       14.59       13.80      3.46 o 
  -8  -6   3       27.81       43.45      4.63 o 
  -7  -6   3       31.91       30.89      2.47 o 
  -6  -6   3      263.53      261.55      5.99 o 
  -5  -6   3        0.76       -0.68      1.26 o 
  -4  -6   3      374.96      366.58      6.62 o 
  -3  -6   3        2.64        3.65      1.57 o 
  -2  -6   3       70.50       77.95      4.14 o 
  -1  -6   3       36.72       34.36      1.97 o 
   0  -6   3       84.18       87.83      2.97 o 
   1  -6   3        1.92        1.78      0.99 o 
   2  -6   3       19.88       17.61      2.13 o 
   3  -6   3      244.04      254.72      8.88 o 
   4  -6   3       24.90       18.18      3.12 o 
   5  -6   3       84.65       85.60      6.15 o 
   6  -6   3        0.01       -2.54      2.83 o 
   7  -6   3       13.98       17.60      4.17 o 
  -9  -5   3        2.86        6.98      3.26 o 
  -8  -5   3       16.15       11.82      2.93 o 
  -7  -5   3      185.08      189.03      5.33 o 
  -6  -5   3       60.67       57.91      2.90 o 
  -5  -5   3       17.29       16.01      1.66 o 
  -4  -5   3      132.02      152.87      4.08 o 
  -3  -5   3     1104.35     1101.11     14.49 o 
  -2  -5   3        0.10       -0.07      1.14 o 
  -1  -5   3      278.90      246.07      4.38 o 
   0  -5   3       91.95       70.17      1.80 o 
   1  -5   3       48.44       44.23      2.55 o 
   2  -5   3      560.93      573.75      6.83 o 
   3  -5   3        7.67        4.80      2.04 o 
   4  -5   3      397.62      388.78     10.62 o 
   5  -5   3      245.48      233.71      8.82 o 
   6  -5   3       36.76       36.16      4.27 o 
   7  -5   3        0.00        1.48      1.59 o 
  -9  -4   3        6.96        5.67      1.87 o 
  -8  -4   3       32.02       35.75      3.95 o 
  -7  -4   3       13.75        9.99      2.69 o 
  -6  -4   3      107.34      109.47      3.73 o 
  -5  -4   3        5.96        5.98      1.26 o 
  -4  -4   3      244.79      236.58      4.75 o 
  -3  -4   3      358.68      343.01      5.42 o 
  -2  -4   3       45.19       38.12      2.58 o 
  -1  -4   3       56.72       76.18      1.89 o 
   0  -4   3      401.45      397.24      3.79 o 
   1  -4   3       17.17       17.80      1.22 o 
   2  -4   3      108.94      105.31      2.71 o 
   3  -4   3        7.66        3.98      1.47 o 
   4  -4   3       25.45       19.68      3.46 o 
   5  -4   3       97.20       95.29      3.73 o 
   6  -4   3       14.62       12.65      1.90 o 
   7  -4   3       99.10      100.53      4.75 o 
   8  -4   3       40.00       40.54      4.26 o 
  -9  -3   3       20.86       23.33      6.12 o 
  -8  -3   3       66.44       58.12      3.29 o 
  -7  -3   3      785.12      799.64     14.81 o 
  -6  -3   3      107.47       97.88      5.03 o 
  -5  -3   3       39.79       37.71      2.11 o 
  -4  -3   3      620.28      656.32      7.42 o 
  -3  -3   3      292.71      362.30      5.20 o 
  -2  -3   3       28.43       24.58      1.46 o 
  -1  -3   3      427.06      435.49      5.46 o 
   0  -3   3     5760.41     5776.79     23.31 o 
   1  -3   3      313.58      289.24      7.76 o 
   2  -3   3     2064.26     2051.69     14.25 o 
   3  -3   3      219.02      189.87      2.93 o 
   4  -3   3       66.69       67.11      1.96 o 
   5  -3   3      952.23      964.40     10.70 o 
   6  -3   3        0.06       -1.36      1.40 o 
   7  -3   3       50.94       49.34      3.09 o 
   8  -3   3       11.20       11.82      1.92 o 
   9  -3   3        0.21        0.01      3.00 o 
  -9  -2   3       24.13       25.27      2.45 o 
  -8  -2   3       86.17       83.77      3.78 o 
  -7  -2   3        0.81        0.11      1.36 o 
  -6  -2   3      105.36      110.00      3.65 o 
  -5  -2   3      167.48      162.84      5.55 o 
  -4  -2   3       54.13       46.97      2.04 o 
  -3  -2   3       32.67       25.42      3.53 o 
  -2  -2   3      255.23      270.45      7.08 o 
  -1  -2   3       57.77       58.35      1.77 o 
   0  -2   3      160.76      169.94      2.68 o 
   1  -2   3      210.64      227.56      4.20 o 
   2  -2   3     1480.24     1472.43      6.35 o 
   3  -2   3       42.71       50.74      1.41 o 
   4  -2   3       98.55       93.95      2.09 o 
   5  -2   3      139.26      139.89      2.81 o 
   6  -2   3       19.67       20.80      1.97 o 
   7  -2   3      142.69      149.96      6.82 o 
   8  -2   3       16.14       18.80      2.98 o 
   9  -2   3        4.17        7.27      4.29 o 
  -9  -1   3       33.97       37.32      3.99 o 
  -8  -1   3       19.46       22.58      2.59 o 
  -7  -1   3      561.24      582.70     15.40 o 
  -6  -1   3      868.91      860.75      9.75 o 
  -5  -1   3      157.59      158.35      3.88 o 
  -4  -1   3      334.64      350.48      7.02 o 
  -3  -1   3     1700.99     1802.08     19.06 o 
  -2  -1   3     1681.73     1685.14      8.93 o 
  -1  -1   3     1141.59     1096.42      4.91 o 
   0  -1   3     1617.09     1666.53      5.64 o 
   1  -1   3     1490.26     1541.13     11.77 o 
   2  -1   3        2.75        4.44      0.71 o 
   3  -1   3     1200.01     1207.01     12.23 o 
   4  -1   3       10.55       11.66      0.80 o 
   5  -1   3      293.38      293.71      4.44 o 
   6  -1   3      157.50      152.54      6.03 o 
   7  -1   3        0.98       -0.16      1.67 o 
   8  -1   3       56.08       59.89      4.77 o 
   9  -1   3        6.74        5.11      2.09 o 
  10  -1   3        0.00       -2.15      2.15 o 
  -9   0   3        1.27        0.22      1.52 o 
  -8   0   3       44.06       52.68      4.43 o 
  -7   0   3       92.30       91.22      3.65 o 
  -6   0   3      379.79      381.23      6.90 o 
  -5   0   3      213.24      219.97      4.55 o 
  -4   0   3      441.09      459.05      5.84 o 
  -3   0   3       22.38        8.80      0.95 o 
  -2   0   3       60.95       92.10      1.71 o 
  -1   0   3      251.63      276.74      2.40 o 
   0   0   3      314.68      319.83      2.08 o 
   1   0   3     1971.16     2029.22      5.01 o 
   2   0   3     1932.09     2067.13     11.57 o 
   3   0   3       21.26       12.40      0.56 o 
   4   0   3        0.34        0.82      0.51 o 
   5   0   3      633.02      581.44      5.06 o 
   6   0   3       23.25       20.60      2.18 o 
   7   0   3      187.33      199.35      7.25 o 
   8   0   3       50.77       50.99      4.15 o 
   9   0   3       13.88       12.18      2.69 o 
  10   0   3        0.18       -1.44      1.87 o 
  -9   1   3        0.73        2.68      1.66 o 
  -8   1   3       61.96       66.66      3.51 o 
  -7   1   3      219.74      218.75      5.81 o 
  -6   1   3       91.33       87.24      3.31 o 
  -5   1   3        0.56        0.37      0.90 o 
  -4   1   3      257.00      279.20      4.66 o 
  -3   1   3        7.01        3.89      0.75 o 
  -2   1   3      205.05      197.33      3.06 o 
  -1   1   3      734.37      726.39      4.41 o 
   0   1   3     1709.33     1719.15     12.47 o 
   1   1   3       16.36       14.58      0.59 o 
   2   1   3     8349.54     8012.57     13.78 o 
   3   1   3      130.18      144.13      1.55 o 
   4   1   3     1976.27     1945.79      9.17 o 
   5   1   3        2.99        0.82      0.64 o 
   6   1   3       47.23       47.84      1.66 o 
   7   1   3        1.78        1.52      0.95 o 
   8   1   3       52.67       50.60      4.04 o 
   9   1   3        6.98        3.81      2.03 o 
  10   1   3        0.06        3.07      2.39 o 
  -8   2   3       88.60       90.11      4.81 o 
  -7   2   3        0.08       -0.58      1.27 o 
  -6   2   3      224.22      221.24      5.31 o 
  -5   2   3      516.37      497.54      7.16 o 
  -4   2   3        7.02       10.26      1.15 o 
  -3   2   3     1289.05     1296.80      9.23 o 
  -2   2   3      279.66      264.56      3.65 o 
  -1   2   3      121.10      106.63      3.11 o 
   0   2   3     1543.51     1595.50      8.35 o 
   1   2   3      108.91      105.33      1.34 o 
   2   2   3     5688.00     5542.74     36.95 o 
   3   2   3       16.22       14.97      0.72 o 
   4   2   3     1101.30     1157.06      9.35 o 
   5   2   3      267.09      261.81      3.55 o 
   6   2   3       95.64       96.10      2.40 o 
   7   2   3        4.18        6.42      1.22 o 
   8   2   3       72.97       70.58      2.99 o 
   9   2   3        8.93        7.06      2.17 o 
  10   2   3       55.71       51.26      4.85 o 
  11   2   3        0.67       -0.99      2.51 o 
  -8   3   3       12.14       20.04      4.19 o 
  -7   3   3        4.00        4.82      1.44 o 
  -6   3   3        2.88        4.21      1.35 o 
  -5   3   3        2.78        2.27      0.98 o 
  -4   3   3        2.93        3.19      0.90 o 
  -3   3   3       88.17       84.38      4.57 o 
  -2   3   3       77.79       79.91      2.23 o 
  -1   3   3       15.83       28.25      0.87 o 
   0   3   3      287.69      274.08      4.39 o 
   1   3   3     1571.80     1558.27     26.50 o 
   2   3   3     3308.68     3342.54      8.01 o 
   3   3   3        0.24        1.02      0.42 o 
   4   3   3      111.64      115.97      1.88 o 
   5   3   3      402.39      412.30      3.77 o 
   6   3   3      109.87       89.09      2.34 o 
   7   3   3      109.67      119.38      3.65 o 
   8   3   3       13.21       11.71      2.39 o 
   9   3   3       11.64       10.37      1.60 o 
  10   3   3        8.54       10.65      2.94 o 
  11   3   3        3.05        0.61      2.37 o 
  -7   4   3        1.49       -2.40      2.40 o 
  -6   4   3      192.96      200.91      5.38 o 
  -5   4   3      164.42      162.73      5.41 o 
  -4   4   3      147.01      125.24      3.65 o 
  -3   4   3      147.37      116.25      3.24 o 
  -2   4   3      143.36      134.89      3.15 o 
  -1   4   3      458.35      584.06      8.78 o 
   0   4   3     1459.17     1459.01      8.79 o 
   1   4   3      186.05      173.24      2.96 o 
   2   4   3       64.11       80.46      3.64 o 
   3   4   3      511.91      475.93      5.28 o 
   4   4   3      529.97      477.35      3.01 o 
   5   4   3      803.22      821.53     16.19 o 
   6   4   3      416.11      446.94      4.31 o 
   7   4   3       84.73       98.19      3.51 o 
   8   4   3       32.01       37.03      2.41 o 
   9   4   3        0.44       -2.39      2.39 o 
  10   4   3        3.10       -0.72      2.23 o 
  11   4   3       34.70       35.02      4.45 o 
  -7   5   3       19.80       25.52      3.63 o 
  -6   5   3        5.51        7.45      1.57 o 
  -5   5   3      238.19      237.45     13.15 o 
  -4   5   3        1.81        1.60      0.99 o 
  -3   5   3       32.45       28.77      2.71 o 
  -2   5   3      298.24      300.05      7.41 o 
  -1   5   3        5.20        5.10      0.91 o 
   0   5   3     1968.27     2010.72     15.00 o 
   1   5   3      289.20      303.60      3.42 o 
   2   5   3      236.39      259.51      3.74 o 
   3   5   3      696.47      606.98      4.10 o 
   4   5   3      276.98      259.33      2.80 o 
   5   5   3      211.53      207.14      3.82 o 
   6   5   3      223.09      208.77      4.20 o 
   7   5   3        3.85        7.40      2.11 o 
   8   5   3      112.14      123.19      4.26 o 
   9   5   3       21.19       21.49      2.23 o 
  10   5   3        1.74       -0.36      2.49 o 
  11   5   3       12.53        2.13      2.68 o 
  -6   6   3       23.59       20.96      3.34 o 
  -5   6   3       45.57       40.93      3.78 o 
  -4   6   3        9.78        7.27      2.20 o 
  -3   6   3      313.09      301.91      8.39 o 
  -2   6   3      215.06      228.43      6.88 o 
  -1   6   3      563.92      560.74     10.15 o 
   0   6   3        0.86        2.27      0.75 o 
   1   6   3        0.79        0.43      0.58 o 
   2   6   3        1.50        3.08      0.88 o 
   3   6   3        1.39        0.01      0.73 o 
   4   6   3      173.22      143.19      3.69 o 
   5   6   3      124.44      133.15      4.18 o 
   6   6   3        5.87        7.76      2.01 o 
   7   6   3       11.39       12.54      2.35 o 
   8   6   3        0.61       -0.73      2.15 o 
   9   6   3        0.35        0.61      1.55 o 
  10   6   3       27.15       32.17      4.25 o 
  11   6   3        0.62       -1.02      2.98 o 
  -5   7   3        2.54        8.40      2.58 o 
  -4   7   3       19.64       14.34      2.74 o 
  -3   7   3       42.99       43.83      3.74 o 
  -2   7   3        0.68        0.86      1.17 o 
  -1   7   3       18.95       16.48      2.93 o 
   0   7   3       37.01       36.19      2.14 o 
   1   7   3      189.49      197.18      4.33 o 
   2   7   3      278.78      280.63      4.90 o 
   3   7   3        3.90        6.48      1.71 o 
   4   7   3       80.23       81.20      3.10 o 
   5   7   3       78.32       78.63      2.37 o 
   6   7   3       14.12       12.56      2.26 o 
   7   7   3        0.03       -0.27      1.83 o 
   8   7   3       39.28       36.45      3.82 o 
   9   7   3        4.44        5.63      2.55 o 
  10   7   3        0.45        1.18      1.86 o 
  11   7   3        0.52        0.21      2.37 o 
  -5   8   3       65.47       65.22      4.04 o 
  -4   8   3        9.55        7.65      1.92 o 
  -3   8   3       24.68       25.06      2.44 o 
  -2   8   3       77.36       80.45      3.63 o 
  -1   8   3       67.84       71.72      3.26 o 
   0   8   3      448.19      466.03      7.50 o 
   1   8   3      391.19      401.94      6.67 o 
   2   8   3      275.91      270.26      5.26 o 
   3   8   3       97.99      100.38      4.92 o 
   4   8   3       71.17       76.87      3.20 o 
   5   8   3       25.21       22.86      2.02 o 
   6   8   3        0.01        0.06      1.69 o 
   7   8   3        0.03        2.37      1.91 o 
   8   8   3        1.06        1.20      2.06 o 
   9   8   3        3.15        4.03      2.35 o 
  10   8   3        0.00       -2.12      2.12 o 
  -4   9   3        8.78       10.61      2.32 o 
  -3   9   3        0.26       -0.15      1.64 o 
  -2   9   3        0.56        1.98      1.63 o 
  -1   9   3       19.90       19.61      2.17 o 
   0   9   3       13.77       11.01      1.80 o 
   1   9   3        2.25        5.59      1.48 o 
   2   9   3        4.15        2.45      1.67 o 
   3   9   3      196.29      194.57      7.22 o 
   4   9   3       44.70       47.02      3.48 o 
   5   9   3        0.08        0.30      1.33 o 
   6   9   3       75.84       80.17      5.42 o 
   7   9   3        1.45        0.88      2.26 o 
   8   9   3       26.70       30.76      3.93 o 
   9   9   3       11.75        9.22      3.09 o 
  10   9   3       32.56       34.34      4.61 o 
  -2  10   3       49.82       52.67      3.45 o 
  -1  10   3        0.82       -0.92      1.90 o 
   0  10   3      143.88      148.57      5.57 o 
   1  10   3       48.92       51.12      3.02 o 
   2  10   3       46.80       46.55      4.10 o 
   3  10   3       93.47       93.63      5.63 o 
   4  10   3       30.81       24.10      2.43 o 
   5  10   3       75.70       75.59      3.79 o 
   6  10   3        7.69        7.29      2.53 o 
   7  10   3        6.42        2.47      2.27 o 
   8  10   3        0.97        2.31      2.41 o 
   9  10   3        0.83       -0.87      2.54 o 
  -1  11   3        6.97        4.35      5.00 o 
   0  11   3        0.36        5.82      1.82 o 
   1  11   3       14.79       16.41      2.93 o 
   2  11   3       21.00       21.95      3.41 o 
   3  11   3        0.08        0.17      2.17 o 
   4  11   3        2.90        1.62      2.04 o 
   5  11   3        5.91        7.04      1.92 o 
   6  11   3        5.94        9.97      3.32 o 
   7  11   3        1.82        1.19      2.54 o 
   8  11   3        0.50        4.30      2.76 o 
   1  12   3        9.52        6.01      2.80 o 
   2  12   3        0.18       -1.18      2.65 o 
   3  12   3       17.05       23.25      3.96 o 
   4  12   3        0.63       -1.49      2.85 o 
   5  12   3        3.00        6.66      2.16 o 
   6  12   3        0.94        3.66      3.09 o 
   7  12   3        2.93       -0.02      2.99 o 
  -6 -10   4       41.89       53.13      5.79 o 
  -5 -10   4        5.46        3.58      1.92 o 
  -4 -10   4       65.12       61.45      3.80 o 
  -3 -10   4       20.15       14.53      2.92 o 
  -2 -10   4        4.17        6.32      2.34 o 
  -1 -10   4        1.58        0.13      1.88 o 
   0 -10   4       71.56       85.52      6.26 o 
   1 -10   4        9.08        5.58      2.63 o 
  -7  -9   4        0.40       -1.07      2.83 o 
  -6  -9   4       30.63       32.56      4.57 o 
  -5  -9   4       25.48       30.47      2.87 o 
  -4  -9   4       33.08       24.02      2.76 o 
  -3  -9   4       43.41       39.34      3.97 o 
  -2  -9   4       78.99       85.73      5.59 o 
  -1  -9   4       27.73       23.43      3.31 o 
   0  -9   4       72.96       70.76      5.40 o 
   1  -9   4        0.30       -1.46      2.35 o 
   2  -9   4        0.35        2.62      2.83 o 
   3  -9   4        0.31        3.39      3.48 o 
  -8  -8   4       23.92       26.50      4.24 o 
  -7  -8   4        8.68       16.95      3.94 o 
  -6  -8   4        6.94        4.66      1.54 o 
  -5  -8   4        5.87        6.80      1.74 o 
  -4  -8   4      156.41      147.77      5.03 o 
  -3  -8   4       13.41       10.32      2.35 o 
  -2  -8   4        1.55        4.25      1.91 o 
  -1  -8   4       71.75       62.31      3.02 o 
   0  -8   4       29.82       37.00      3.74 o 
   1  -8   4        0.00       -0.07      2.30 o 
   2  -8   4        2.51        4.70      2.67 o 
   3  -8   4       79.10       92.44      6.65 o 
   4  -8   4       16.30       16.11      3.87 o 
  -8  -7   4       53.13       72.67      6.01 o 
  -7  -7   4        9.71       15.11      2.24 o 
  -6  -7   4       16.35       14.79      2.59 o 
  -5  -7   4       19.80       20.42      2.18 o 
  -4  -7   4       18.36       19.09      3.08 o 
  -3  -7   4      144.41      142.77      6.30 o 
  -2  -7   4      105.98      103.71      5.37 o 
  -1  -7   4       95.06       79.32      4.77 o 
   0  -7   4       92.23       93.73      4.66 o 
   1  -7   4       22.07       25.56      3.50 o 
   2  -7   4       16.12       17.82      3.24 o 
   3  -7   4        0.50       -0.98      2.34 o 
   4  -7   4       58.93       55.53      5.11 o 
   5  -7   4        5.14        9.25      3.45 o 
  -9  -6   4       16.93       15.80      3.24 o 
  -8  -6   4        3.21        5.07      1.63 o 
  -7  -6   4        8.93        5.62      1.69 o 
  -6  -6   4       35.88       35.62      3.68 o 
  -5  -6   4       21.81       21.65      2.13 o 
  -4  -6   4      208.73      204.58      5.21 o 
  -3  -6   4       39.11       38.69      2.41 o 
  -2  -6   4      183.95      184.78      6.58 o 
  -1  -6   4       32.61       39.95      3.25 o 
   0  -6   4      115.74      118.52      6.26 o 
   1  -6   4       98.20      102.31      5.75 o 
   2  -6   4      109.52      100.78      5.60 o 
   3  -6   4      392.56      382.16     10.94 o 
   4  -6   4        3.43        7.17      2.80 o 
   5  -6   4       13.53       17.99      3.39 o 
   6  -6   4      192.67      202.19      9.59 o 
  -9  -5   4        0.97        5.79      3.00 o 
  -8  -5   4        9.79        5.66      2.58 o 
  -7  -5   4       10.77       10.25      2.60 o 
  -6  -5   4        8.23        7.59      1.59 o 
  -5  -5   4       11.79       11.83      1.61 o 
  -4  -5   4      400.50      381.55      6.64 o 
  -3  -5   4       96.77       94.32      3.30 o 
  -2  -5   4      567.15      563.17     10.68 o 
  -1  -5   4        0.01        0.41      1.14 o 
   0  -5   4      904.87      921.23      8.57 o 
   1  -5   4       17.18       25.00      1.43 o 
   2  -5   4        1.36        2.35      1.82 o 
   3  -5   4        3.84        4.59      2.03 o 
   4  -5   4        0.06       -0.15      1.85 o 
   5  -5   4      283.17      271.02      9.58 o 
   6  -5   4        8.10        5.76      2.66 o 
   7  -5   4       39.93       35.54      4.64 o 
  -9  -4   4        0.01       -0.01      1.69 o 
  -8  -4   4       37.57       42.11      2.95 o 
  -7  -4   4      130.96      129.42      6.37 o 
  -6  -4   4       19.84       20.63      1.93 o 
  -5  -4   4      117.03      119.09      5.94 o 
  -4  -4   4      190.72      178.75      4.90 o 
  -3  -4   4      272.12      277.34      5.13 o 
  -2  -4   4        0.57        2.51      1.22 o 
  -1  -4   4       25.36       18.28      1.15 o 
   0  -4   4       23.71       20.04      1.01 o 
   1  -4   4       16.33       12.11      0.91 o 
   2  -4   4      186.83      193.58      3.59 o 
   3  -4   4      203.92      195.42      6.80 o 
   4  -4   4        2.03        1.66      1.86 o 
   5  -4   4      394.83      388.63      8.17 o 
   6  -4   4        2.50        3.46      1.47 o 
   7  -4   4       12.55       11.44      1.92 o 
   8  -4   4       12.47       11.57      6.02 o 
  -9  -3   4       11.30        8.61      2.90 o 
  -8  -3   4       12.51       13.57      1.95 o 
  -7  -3   4        1.05        1.26      1.36 o 
  -6  -3   4       21.80       25.25      2.12 o 
  -5  -3   4     1029.50     1014.14     14.64 o 
  -4  -3   4       18.93       22.00      1.65 o 
  -3  -3   4      375.76      370.41      5.58 o 
  -2  -3   4      259.83      211.69      4.04 o 
  -1  -3   4        7.46        3.30      0.59 o 
   0  -3   4     1670.85     1647.18      9.49 o 
   1  -3   4     1071.12     1138.07      9.40 o 
   2  -3   4     1870.07     2023.24     16.06 o 
   3  -3   4      373.01      372.85      4.58 o 
   4  -3   4      312.13      314.93      5.79 o 
   5  -3   4      800.21      810.96     16.47 o 
   6  -3   4        1.57        3.66      1.29 o 
   7  -3   4       21.07       23.75      2.34 o 
   8  -3   4        8.98        6.26      1.70 o 
   9  -3   4        3.31        1.86      2.34 o 
  -9  -2   4       19.41       18.44      2.24 o 
  -8  -2   4       88.22       89.67      6.46 o 
  -7  -2   4      135.49      134.01      4.45 o 
  -6  -2   4       55.75       53.49      2.75 o 
  -5  -2   4      176.45      161.90      4.10 o 
  -4  -2   4      171.47      164.27      3.81 o 
  -3  -2   4      121.08      127.93      4.12 o 
  -2  -2   4        4.16        2.78      0.81 o 
  -1  -2   4        0.80        1.49      0.36 o 
   0  -2   4       84.85       92.55      1.67 o 
   1  -2   4       55.10       69.11      1.66 o 
   2  -2   4      210.41      212.86      2.70 o 
   3  -2   4      169.37      159.77      2.29 o 
   4  -2   4      743.76      723.55      8.04 o 
   5  -2   4      616.23      588.79      9.96 o 
   6  -2   4      337.04      325.66      6.44 o 
   7  -2   4       44.84       38.03      2.62 o 
   8  -2   4       51.55       48.06      3.18 o 
   9  -2   4        0.45        2.58      1.83 o 
  -9  -1   4        1.24        1.05      1.61 o 
  -8  -1   4        1.80        1.78      1.67 o 
  -7  -1   4      106.41      104.72      3.93 o 
  -6  -1   4      319.86      329.12      6.23 o 
  -5  -1   4       52.11       54.38      3.67 o 
  -4  -1   4      261.46      258.20      3.79 o 
  -3  -1   4       46.09       45.55      2.37 o 
  -2  -1   4     7421.74     7441.73     40.84 o 
  -1  -1   4        4.33        1.49      0.35 o 
   0  -1   4      885.87      886.13      7.19 o 
   1  -1   4       16.45       17.55      0.69 o 
   2  -1   4     1906.12     1978.04      7.88 o 
   3  -1   4     1410.94     1454.29      7.82 o 
   4  -1   4       94.39       77.35      1.50 o 
   5  -1   4      303.23      294.79      5.28 o 
   6  -1   4      310.93      292.41      5.77 o 
   7  -1   4       62.53       50.96      2.81 o 
   8  -1   4       15.48       15.58      2.04 o 
   9  -1   4       12.21        6.95      2.31 o 
  10  -1   4        0.65        2.29      1.98 o 
  -9   0   4        2.70        0.08      2.13 o 
  -8   0   4       53.68       53.76      3.29 o 
  -7   0   4       39.63       47.02      2.81 o 
  -6   0   4        0.01        0.99      1.24 o 
  -5   0   4       48.30       46.50      2.30 o 
  -4   0   4      843.38      824.23      8.07 o 
  -3   0   4        1.34        1.81      0.72 o 
  -2   0   4      739.33      814.66      9.31 o 
  -1   0   4      394.24      399.95      5.25 o 
   0   0   4       19.38       18.91      1.54 o 
   1   0   4      121.23      106.83      1.31 o 
   2   0   4       47.05       49.18      0.89 o 
   3   0   4      587.12      640.14      5.64 o 
   4   0   4      540.26      514.64      3.47 o 
   5   0   4        2.50        2.16      0.60 o 
   6   0   4      107.61      102.21      4.80 o 
   7   0   4        1.26        2.07      1.64 o 
   8   0   4       57.73       60.52      4.58 o 
   9   0   4       89.09       90.48      6.06 o 
  10   0   4        2.37       -0.02      2.53 o 
  -8   1   4       19.69       24.99      3.45 o 
  -7   1   4       66.28       62.26      3.20 o 
  -6   1   4       16.00       15.73      1.74 o 
  -5   1   4        5.33        4.53      1.04 o 
  -4   1   4      204.41      205.61      4.14 o 
  -3   1   4      626.69      649.56      6.39 o 
  -2   1   4      478.92      428.57      4.44 o 
  -1   1   4       75.46       95.46      1.49 o 
   0   1   4     1689.43     1714.67      6.55 o 
   1   1   4     1671.18     1678.57      4.55 o 
   2   1   4     2127.99     2102.12      7.54 o 
   3   1   4      124.31      142.21      1.52 o 
   4   1   4      371.92      382.60      3.29 o 
   5   1   4       60.02       62.03      1.47 o 
   6   1   4       61.98       62.90      2.22 o 
   7   1   4        6.51        5.59      1.79 o 
   8   1   4        1.94        2.97      1.79 o 
   9   1   4        3.30        3.42      2.11 o 
  10   1   4       10.25        8.23      2.73 o 
  -8   2   4       58.46       63.07      5.03 o 
  -7   2   4       32.47       32.89      2.49 o 
  -6   2   4      160.11      173.60      4.83 o 
  -5   2   4      265.27      275.98      5.47 o 
  -4   2   4       54.93       52.21      2.81 o 
  -3   2   4       51.37       48.97      1.94 o 
  -2   2   4      272.12      264.32      4.53 o 
  -1   2   4      177.44      195.21      4.01 o 
   0   2   4      570.92      576.49      3.91 o 
   1   2   4      405.22      398.71      3.71 o 
   2   2   4     1758.84     1755.20      5.80 o 
   3   2   4      343.94      322.39      2.17 o 
   4   2   4     2272.45     2273.52     15.04 o 
   5   2   4        1.25        1.42      0.61 o 
   6   2   4      227.15      227.47      5.07 o 
   7   2   4      141.94      162.32      4.20 o 
   8   2   4       77.02       75.97      4.83 o 
   9   2   4        8.79        9.83      2.49 o 
  10   2   4        0.23       -2.15      2.15 o 
  11   2   4        1.17        0.52      2.41 o 
  -8   3   4       15.59       19.82      3.50 o 
  -7   3   4        0.70        5.79      2.55 o 
  -6   3   4        0.61       -0.36      1.26 o 
  -5   3   4        0.01        0.80      0.98 o 
  -4   3   4      167.11      165.82      4.90 o 
  -3   3   4        5.32        6.05      0.93 o 
  -2   3   4      580.36      554.98     13.75 o 
  -1   3   4      418.76      420.96      3.18 o 
   0   3   4     1437.76     1403.69     13.39 o 
   1   3   4      800.46      772.62      4.83 o 
   2   3   4       48.75       52.51      1.02 o 
   3   3   4       31.92       43.69      0.99 o 
   4   3   4      713.12      685.46      4.34 o 
   5   3   4        2.75        2.61      0.63 o 
   6   3   4      125.68      106.79      2.23 o 
   7   3   4        7.07        6.91      1.34 o 
   8   3   4        2.44        1.14      1.38 o 
   9   3   4        2.68        3.30      2.09 o 
  10   3   4       20.82       17.73      3.35 o 
  11   3   4        0.04       -2.78      2.78 o 
  -7   4   4      129.53      126.08      6.93 o 
  -6   4   4       31.16       27.19      3.22 o 
  -5   4   4      403.21      392.35      7.00 o 
  -4   4   4        3.14        2.45      0.93 o 
  -3   4   4        0.88        1.38      0.78 o 
  -2   4   4      273.60      274.83      4.49 o 
  -1   4   4      346.18      390.95      6.25 o 
   0   4   4        2.44        0.34      0.53 o 
   1   4   4     1258.19     1250.85      8.34 o 
   2   4   4      309.73      311.40      3.04 o 
   3   4   4      140.75      138.35      1.95 o 
   4   4   4      402.69      413.96      3.94 o 
   5   4   4      214.27      214.79      2.89 o 
   6   4   4       35.94       36.17      1.40 o 
   7   4   4      122.81      124.83      3.87 o 
   8   4   4        0.81       -0.22      1.33 o 
   9   4   4       31.62       28.45      3.54 o 
  10   4   4        4.42        1.84      2.06 o 
  11   4   4       21.33       30.80      4.33 o 
  -7   5   4       20.89       26.33      3.97 o 
  -6   5   4       23.06       26.14      3.52 o 
  -5   5   4       33.38       38.39      3.78 o 
  -4   5   4        2.33        1.67      1.90 o 
  -3   5   4       23.50       25.68      2.78 o 
  -2   5   4      320.09      323.61      7.92 o 
  -1   5   4       25.59       29.44      1.68 o 
   0   5   4      594.83      532.43      6.12 o 
   1   5   4      460.10      455.65      7.54 o 
   2   5   4      721.42      722.19      5.12 o 
   3   5   4     2930.91     2983.25      8.17 o 
   4   5   4      798.00      774.01      5.00 o 
   5   5   4      210.05      182.59      3.01 o 
   6   5   4      190.77      185.82      3.34 o 
   7   5   4       52.28       50.64      3.60 o 
   8   5   4       53.03       53.87      3.00 o 
   9   5   4       23.35       21.51      2.37 o 
  10   5   4       27.76       27.08      3.75 o 
  -6   6   4        0.49       -0.66      2.11 o 
  -5   6   4        5.80        2.10      2.04 o 
  -4   6   4      368.70      363.93     10.09 o 
  -3   6   4        1.62       -1.50      1.50 o 
  -2   6   4      230.17      233.00      7.20 o 
  -1   6   4       34.68       32.44      1.87 o 
   0   6   4      182.50      193.46      3.95 o 
   1   6   4        0.53        0.31      0.78 o 
   2   6   4        0.79       -0.10      0.59 o 
   3   6   4      229.79      205.65      2.94 o 
   4   6   4     1320.90     1411.80     18.00 o 
   5   6   4      192.21      186.39      3.33 o 
   6   6   4      173.02      188.52      6.51 o 
   7   6   4        5.06        8.11      2.05 o 
   8   6   4       10.19       13.40      1.86 o 
   9   6   4        0.67        2.15      1.67 o 
  10   6   4        9.54        5.49      2.47 o 
  11   6   4        0.55       -2.93      2.93 o 
  -5   7   4       16.60       15.33      3.26 o 
  -4   7   4      104.76      108.88      6.00 o 
  -3   7   4        3.10        2.19      2.04 o 
  -2   7   4      122.93      107.44      5.40 o 
  -1   7   4        9.28        3.49      1.62 o 
   0   7   4       16.56       14.94      1.53 o 
   1   7   4      142.82      131.99      3.76 o 
   2   7   4        2.35        1.73      0.72 o 
   3   7   4        0.62       -0.98      1.41 o 
   4   7   4      139.00      136.98      3.80 o 
   5   7   4      114.87      103.45      3.46 o 
   6   7   4      195.98      198.82      6.99 o 
   7   7   4       35.51       34.67      3.46 o 
   8   7   4       11.86       16.60      2.83 o 
   9   7   4        0.03       -0.87      1.57 o 
  10   7   4       10.73       13.77      2.34 o 
  11   7   4        3.35        1.42      2.66 o 
  -4   8   4       46.20       54.18      4.65 o 
  -3   8   4       13.96       11.54      1.92 o 
  -2   8   4      158.89      162.27      5.06 o 
  -1   8   4      109.31      110.29      4.54 o 
   0   8   4       48.06       47.80      2.62 o 
   1   8   4      484.72      486.47      7.34 o 
   2   8   4       97.20       92.10      3.98 o 
   3   8   4       65.24       53.66      3.74 o 
   4   8   4      746.03      708.66     14.43 o 
   5   8   4       67.69       63.12      3.00 o 
   6   8   4       23.36       17.46      2.70 o 
   7   8   4       10.96       10.81      2.65 o 
   8   8   4        0.13        1.41      2.11 o 
   9   8   4       20.64       23.64      3.72 o 
  10   8   4        1.02        0.65      1.75 o 
  -3   9   4        2.26        4.04      3.51 o 
  -2   9   4        2.53       -1.06      1.68 o 
  -1   9   4        1.23        0.60      1.41 o 
   0   9   4       81.12       78.28      3.48 o 
   1   9   4        0.12       -0.11      1.13 o 
   2   9   4       17.27       18.49      2.57 o 
   3   9   4        0.54       -0.49      1.97 o 
   4   9   4       39.64       39.39      2.56 o 
   5   9   4        7.51        7.77      1.65 o 
   6   9   4       27.18       24.11      3.32 o 
   7   9   4        4.56        4.51      2.45 o 
   8   9   4        5.40        7.11      2.63 o 
   9   9   4        3.01        5.05      2.92 o 
  10   9   4        4.04        2.42      1.90 o 
  -2  10   4       23.11       30.86      2.91 o 
  -1  10   4      109.08      108.87      4.61 o 
   0  10   4       75.51       70.97      3.61 o 
   1  10   4        4.22        3.72      1.93 o 
   2  10   4        0.06        1.14      1.54 o 
   3  10   4       95.04       88.59      5.33 o 
   4  10   4       55.79       54.24      3.18 o 
   5  10   4        0.06       -0.52      1.44 o 
   6  10   4        0.65        0.90      1.37 o 
   7  10   4        1.34        1.50      2.15 o 
   8  10   4        0.25        2.93      2.46 o 
   9  10   4        0.05       -0.43      2.08 o 
  -1  11   4       13.20        9.57      2.03 o 
   0  11   4        7.00        7.36      2.31 o 
   1  11   4       44.51       48.82      4.51 o 
   2  11   4       16.47        7.80      2.47 o 
   3  11   4        5.01        6.79      2.65 o 
   4  11   4       19.36       24.78      4.02 o 
   5  11   4        0.13       -0.52      2.31 o 
   6  11   4       12.25       16.30      2.41 o 
   7  11   4        0.06       -2.69      2.69 o 
   8  11   4        4.36        3.24      2.64 o 
   1  12   4       17.27       20.16      3.32 o 
   2  12   4       23.93       19.16      3.41 o 
   3  12   4        7.96        5.93      2.82 o 
   4  12   4        0.81        1.28      1.96 o 
   5  12   4        0.80        0.48      1.75 o 
   6  12   4        1.09        4.21      2.07 o 
   7  12   4        9.32        7.00      2.85 o 
  -4 -10   5      104.96      121.61      5.40 o 
  -3 -10   5       22.28       25.32      3.83 o 
  -2 -10   5        3.53        5.17      2.05 o 
  -1 -10   5       48.29       64.62      5.68 o 
   0 -10   5       18.64       13.02      3.26 o 
  -6  -9   5        2.43        0.34      1.83 o 
  -5  -9   5       17.00       19.50      2.58 o 
  -4  -9   5       25.24       21.52      3.08 o 
  -3  -9   5      117.42      113.48      6.59 o 
  -2  -9   5        3.83        3.32      2.00 o 
  -1  -9   5       22.33       24.66      3.48 o 
   0  -9   5       14.12       12.09      2.82 o 
   1  -9   5        5.75        9.59      2.91 o 
   2  -9   5        2.13       -0.81      3.31 o 
  -7  -8   5        1.75        3.25      4.32 o 
  -6  -8   5        0.72       -0.49      1.55 o 
  -5  -8   5        6.49        7.34      1.85 o 
  -4  -8   5       12.86        8.44      1.92 o 
  -3  -8   5       29.42       29.73      3.52 o 
  -2  -8   5       77.47       84.90      5.43 o 
  -1  -8   5        0.78        2.02      1.71 o 
   0  -8   5       15.51       12.15      2.46 o 
   1  -8   5       28.28       43.12      4.40 o 
   2  -8   5       34.79       32.58      4.39 o 
   3  -8   5       54.26       59.53      5.71 o 
   4  -8   5      174.48      189.85      9.69 o 
  -8  -7   5        0.60        4.24      3.24 o 
  -7  -7   5       15.33       21.03      2.43 o 
  -6  -7   5       83.95       93.87      4.20 o 
  -5  -7   5       24.03       23.50      2.35 o 
  -4  -7   5      317.49      315.51      7.04 o 
  -3  -7   5       28.50       33.72      3.56 o 
  -2  -7   5      205.36      197.26      7.59 o 
  -1  -7   5       13.22       13.09      2.43 o 
   0  -7   5        4.75        6.22      1.98 o 
   1  -7   5        0.85        2.02      1.70 o 
   2  -7   5        1.78        3.51      2.26 o 
   3  -7   5        0.35       -0.95      2.75 o 
   4  -7   5       26.79       22.51      3.87 o 
   5  -7   5       20.62       18.82      3.82 o 
  -8  -6   5        2.42        3.13      1.55 o 
  -7  -6   5       11.66       11.24      2.10 o 
  -6  -6   5        5.70        5.38      4.33 o 
  -5  -6   5        3.99        4.09      2.54 o 
  -4  -6   5      480.11      505.89      8.36 o 
  -3  -6   5      150.47      147.50      4.55 o 
  -2  -6   5      442.57      448.72     10.64 o 
  -1  -6   5       47.22       50.00      3.72 o 
   0  -6   5       61.70       55.27      4.04 o 
   1  -6   5      318.13      301.89      9.24 o 
   2  -6   5        6.16        7.54      2.45 o 
   3  -6   5      226.11      210.60      8.41 o 
   4  -6   5      105.77      101.55      6.29 o 
   5  -6   5       19.64       18.27      3.64 o 
   6  -6   5       72.87       77.37      6.52 o 
  -8  -5   5        2.90        1.41      1.99 o 
  -7  -5   5       29.25       29.57      6.83 o 
  -6  -5   5       54.85       60.61      6.54 o 
  -5  -5   5      437.47      432.99      7.63 o 
  -4  -5   5      134.59      141.63      4.29 o 
  -3  -5   5        1.26       -0.54      1.15 o 
  -2  -5   5      507.63      495.36     10.62 o 
  -1  -5   5      107.58      106.87      5.01 o 
   0  -5   5       11.56       10.55      2.02 o 
   1  -5   5      130.33      126.77      5.63 o 
   2  -5   5       52.22       51.92      2.56 o 
   3  -5   5        0.63        0.29      2.03 o 
   4  -5   5       76.86       78.57      5.22 o 
   5  -5   5        1.32        1.90      2.28 o 
   6  -5   5       21.74       18.63      3.60 o 
   7  -5   5        7.43       10.09      3.54 o 
  -9  -4   5        3.72        4.00      2.00 o 
  -8  -4   5       13.89       11.61      3.20 o 
  -7  -4   5       97.94       93.34      5.00 o 
  -6  -4   5       83.36       80.36      5.78 o 
  -5  -4   5       84.85       93.29      3.56 o 
  -4  -4   5      221.75      214.56      4.96 o 
  -3  -4   5       74.38       78.04      2.97 o 
  -2  -4   5       57.92       54.06      3.39 o 
  -1  -4   5      138.87      134.91      3.08 o 
   0  -4   5       19.18       22.45      2.12 o 
   1  -4   5      592.22      553.01      5.00 o 
   2  -4   5      170.43      157.13      4.00 o 
   3  -4   5      193.70      175.08      6.58 o 
   4  -4   5       30.01       29.84      3.33 o 
   5  -4   5       78.63       82.65      5.22 o 
   6  -4   5       63.38       60.72      3.44 o 
   7  -4   5       15.87       15.63      2.22 o 
   8  -4   5        1.12        0.97      1.43 o 
  -9  -3   5        1.54        4.01      2.77 o 
  -8  -3   5        1.99        1.52      1.36 o 
  -7  -3   5       64.08       69.32      6.84 o 
  -6  -3   5       24.28       22.15      2.02 o 
  -5  -3   5       56.21       53.68      2.62 o 
  -4  -3   5      570.65      538.00     10.20 o 
  -3  -3   5        9.48        6.31      1.13 o 
  -2  -3   5       85.57       69.56      2.49 o 
  -1  -3   5      915.24      887.92     15.56 o 
   0  -3   5      131.68      149.24      2.46 o 
   1  -3   5        1.69        1.36      0.43 o 
   2  -3   5       73.52       92.67      2.94 o 
   3  -3   5       13.38        8.14      1.81 o 
   4  -3   5       42.29       42.19      2.56 o 
   5  -3   5       10.03        8.99      1.56 o 
   6  -3   5       74.77       75.80      3.56 o 
   7  -3   5      165.48      178.85      5.60 o 
   8  -3   5       18.37       20.79      2.49 o 
   9  -3   5        5.57        3.81      2.63 o 
  -9  -2   5       49.44       53.08      5.13 o 
  -8  -2   5        6.57        5.59      2.18 o 
  -7  -2   5       28.82       31.15      4.40 o 
  -6  -2   5        2.81        2.57      1.93 o 
  -5  -2   5       15.07       12.31      1.21 o 
  -4  -2   5        5.66        6.19      1.16 o 
  -3  -2   5        7.63       10.06      1.12 o 
  -2  -2   5        0.66        0.99      0.76 o 
  -1  -2   5        3.21        0.31      0.42 o 
   0  -2   5       32.64       38.71      1.05 o 
   1  -2   5      527.30      523.58      3.74 o 
   2  -2   5      133.59      126.61      1.70 o 
   3  -2   5      533.02      530.61      8.27 o 
   4  -2   5      363.99      323.94      5.56 o 
   5  -2   5      140.86      131.32      3.89 o 
   6  -2   5       11.63       11.77      1.68 o 
   7  -2   5       25.21       25.62      2.27 o 
   8  -2   5        0.10        1.16      1.40 o 
   9  -2   5       15.70       16.89      3.22 o 
  -9  -1   5       13.74       19.08      3.94 o 
  -8  -1   5        1.19        0.83      2.20 o 
  -7  -1   5      125.91      139.70      4.61 o 
  -6  -1   5      120.21      114.57      3.87 o 
  -5  -1   5      776.74      744.15      8.76 o 
  -4  -1   5      212.62      185.87      3.37 o 
  -3  -1   5      116.17      137.84      2.67 o 
  -2  -1   5     6640.26     6657.52     55.98 o 
  -1  -1   5     1200.84     1505.07      6.21 o 
   0  -1   5      226.33      269.23      3.26 o 
   1  -1   5      421.05      439.54      3.34 o 
   2  -1   5     1863.57     1910.74     12.45 o 
   3  -1   5       57.03       51.77      1.61 o 
   4  -1   5     1337.75     1382.92     11.77 o 
   5  -1   5       53.77       48.47      2.36 o 
   6  -1   5      139.69      142.80      4.12 o 
   7  -1   5      110.40      114.19      4.07 o 
   8  -1   5        1.71        0.55      1.31 o 
   9  -1   5        5.34        8.78      2.63 o 
  10  -1   5        0.10        2.83      2.25 o 
  -8   0   5        0.06       -0.67      2.08 o 
  -7   0   5        3.51        4.36      2.35 o 
  -6   0   5      410.91      414.67      7.15 o 
  -5   0   5      235.61      232.60      4.95 o 
  -4   0   5       21.88       20.38      1.55 o 
  -3   0   5        2.88        3.95      0.73 o 
  -2   0   5       84.21       88.59      1.88 o 
  -1   0   5      240.95      268.95      2.78 o 
   0   0   5       21.12       15.36      0.67 o 
   1   0   5      298.56      295.93      2.09 o 
   2   0   5     1888.32     1933.75      6.42 o 
   3   0   5       20.76       21.97      0.92 o 
   4   0   5     2421.01     2443.97     20.46 o 
   5   0   5       88.41       91.64      2.81 o 
   6   0   5      458.64      431.80      6.54 o 
   7   0   5       68.21       74.72      4.12 o 
   8   0   5        1.20        0.17      1.85 o 
   9   0   5       40.26       40.05      4.25 o 
  10   0   5        2.06       -2.39      2.39 o 
  -8   1   5        0.30        3.70      2.63 o 
  -7   1   5       29.08       24.39      3.49 o 
  -6   1   5      219.94      218.06      7.90 o 
  -5   1   5      839.81      836.53     19.20 o 
  -4   1   5     2012.69     1975.83     12.96 o 
  -3   1   5      350.58      337.49      4.78 o 
  -2   1   5      241.80      325.92      3.98 o 
  -1   1   5     4157.90     4372.89     24.72 o 
   0   1   5      121.82      125.70      1.81 o 
   1   1   5      895.69      889.49      5.43 o 
   2   1   5      198.76      200.72      1.71 o 
   3   1   5        0.52        0.54      0.42 o 
   4   1   5       80.00      101.02      1.81 o 
   5   1   5      444.15      402.12      9.71 o 
   6   1   5        7.86        5.78      1.03 o 
   7   1   5       79.30       86.67      4.76 o 
   8   1   5       63.88       64.97      4.56 o 
   9   1   5       21.81       23.52      3.47 o 
  10   1   5        3.77        4.89      2.53 o 
  -8   2   5        3.04       -0.56      2.50 o 
  -7   2   5       43.60       42.53      4.27 o 
  -6   2   5       47.27       52.25      4.29 o 
  -5   2   5      194.77      192.99      4.71 o 
  -4   2   5       10.97       11.22      1.31 o 
  -3   2   5       54.04       54.92      2.07 o 
  -2   2   5      277.62      294.90      3.99 o 
  -1   2   5       29.55       32.18      1.10 o 
   0   2   5      765.44      843.79      6.71 o 
   1   2   5      426.15      395.15      2.65 o 
   2   2   5        5.11        6.41      0.34 o 
   3   2   5      152.12      168.32      1.32 o 
   4   2   5      747.18      704.18      4.23 o 
   5   2   5       15.95       15.90      0.80 o 
   6   2   5      141.99      162.45      6.15 o 
   7   2   5      162.72      167.68      4.39 o 
   8   2   5       22.37       23.02      2.01 o 
   9   2   5       48.49       46.76      4.27 o 
  10   2   5       22.80       24.70      3.48 o 
  11   2   5        1.22        0.21      2.19 o 
  -7   3   5       23.78       25.76      3.73 o 
  -6   3   5       47.43       45.96      4.21 o 
  -5   3   5      600.33      633.50     12.92 o 
  -4   3   5        0.05        0.18      0.81 o 
  -3   3   5       43.80       45.97      2.52 o 
  -2   3   5      288.74      269.20      4.10 o 
  -1   3   5      467.31      438.71      5.19 o 
   0   3   5       29.99       24.71      1.05 o 
   1   3   5      614.54      579.04      8.75 o 
   2   3   5     1610.97     1653.18      7.47 o 
   3   3   5      311.39      313.74      2.37 o 
   4   3   5     1250.74     1302.86      8.87 o 
   5   3   5       65.27       73.99      1.61 o 
   6   3   5       97.28       94.04      3.11 o 
   7   3   5       37.46       33.22      2.13 o 
   8   3   5       17.36       18.11      1.88 o 
   9   3   5       10.62       11.78      2.49 o 
  10   3   5        0.20        0.67      1.94 o 
  -7   4   5      107.34      111.91      6.75 o 
  -6   4   5       72.96       79.41      5.43 o 
  -5   4   5        1.20        2.05      2.13 o 
  -4   4   5       65.96       60.36      4.11 o 
  -3   4   5      512.14      505.60     10.07 o 
  -2   4   5       38.45       39.45      1.77 o 
  -1   4   5      103.73      113.84      4.27 o 
   0   4   5        7.61        7.72      0.76 o 
   1   4   5      104.01      132.58      2.35 o 
   2   4   5      130.87      136.78      1.77 o 
   3   4   5      397.90      386.63      2.79 o 
   4   4   5      144.96      156.60      2.06 o 
   5   4   5       11.94       14.97      0.95 o 
   6   4   5       34.23       36.45      1.68 o 
   7   4   5      128.50      133.28      4.01 o 
   8   4   5        3.54        2.64      1.59 o 
   9   4   5        1.75        0.51      1.52 o 
  10   4   5        6.56        7.45      2.65 o 
  11   4   5        0.19        1.11      1.98 o 
  -6   5   5        0.20        0.11      2.22 o 
  -5   5   5       61.18       66.86      4.83 o 
  -4   5   5      347.57      350.06      9.71 o 
  -3   5   5      294.11      284.77      8.17 o 
  -2   5   5      303.11      280.46      7.59 o 
  -1   5   5      301.73      266.44      8.02 o 
   0   5   5        1.15        0.84      0.63 o 
   1   5   5       94.02       93.34      2.13 o 
   2   5   5       33.66       28.20      1.56 o 
   3   5   5       28.48       29.50      1.02 o 
   4   5   5      738.89      777.19     10.46 o 
   5   5   5       15.55       11.13      0.88 o 
   6   5   5       15.03       14.64      1.21 o 
   7   5   5       77.42       78.61      2.55 o 
   8   5   5        0.00       -0.47      1.36 o 
   9   5   5        7.42        6.45      1.73 o 
  10   5   5        8.89        5.91      2.30 o 
  11   5   5        3.02        4.28      2.45 o 
  -6   6   5      120.97      128.14      7.06 o 
  -5   6   5        0.86       -0.22      1.94 o 
  -4   6   5      309.15      300.66      9.48 o 
  -3   6   5       25.25       22.63      2.77 o 
  -2   6   5       66.22       58.38      2.70 o 
  -1   6   5       21.55       18.93      1.61 o 
   0   6   5       30.15       34.86      2.87 o 
   1   6   5       58.31       68.71      2.50 o 
   2   6   5       87.63       83.14      2.02 o 
   3   6   5       90.93       86.63      2.67 o 
   4   6   5      284.22      306.73      3.93 o 
   5   6   5       67.25       58.00      1.91 o 
   6   6   5      161.76      165.72      4.44 o 
   7   6   5        9.87        7.19      1.55 o 
   8   6   5       11.21       10.34      1.82 o 
   9   6   5        7.76       12.28      2.35 o 
  10   6   5       10.16        9.97      2.05 o 
  -5   7   5        0.49       -0.40      2.48 o 
  -4   7   5       84.23       79.53      5.32 o 
  -3   7   5        0.01        1.67      2.05 o 
  -2   7   5      111.73      105.22      5.49 o 
  -1   7   5       45.50       40.71      3.35 o 
   0   7   5      191.82      201.68      6.71 o 
   1   7   5       83.35       73.20      2.21 o 
   2   7   5      600.13      572.03      5.61 o 
   3   7   5       18.87       14.87      1.41 o 
   4   7   5       24.41       22.74      2.68 o 
   5   7   5      185.34      157.64      4.11 o 
   6   7   5      103.75      120.49      5.46 o 
   7   7   5       14.26       14.21      2.62 o 
   8   7   5       24.36       17.79      2.09 o 
   9   7   5        1.41        2.98      1.79 o 
  10   7   5        2.98        2.79      2.89 o 
  11   7   5        1.51       -2.86      2.86 o 
  -4   8   5       55.64       60.08      4.90 o 
  -3   8   5       49.67       47.26      4.27 o 
  -2   8   5        0.29       -2.28      2.28 o 
  -1   8   5      288.41      282.73      8.82 o 
   0   8   5        0.10       -1.29      1.29 o 
   1   8   5      173.09      175.82      4.50 o 
   2   8   5        4.08        5.64      1.85 o 
   3   8   5      374.32      361.15      8.94 o 
   4   8   5       22.27       22.90      3.87 o 
   5   8   5      208.66      208.76      5.05 o 
   6   8   5        0.61        0.13      1.23 o 
   7   8   5       48.85       48.58      4.22 o 
   8   8   5        0.83        2.40      1.96 o 
   9   8   5        9.19        9.12      1.93 o 
  10   8   5        3.50        6.42      2.24 o 
  -3   9   5        1.68        1.16      1.71 o 
  -2   9   5       31.10       33.38      2.74 o 
  -1   9   5       41.62       40.15      2.80 o 
   0   9   5        0.80        2.65      1.47 o 
   1   9   5        1.82        0.58      1.63 o 
   2   9   5       22.44       23.30      2.76 o 
   3   9   5      138.01      136.08      6.05 o 
   4   9   5      125.16      129.11      4.24 o 
   5   9   5        0.66        0.64      1.69 o 
   6   9   5        9.90        7.75      2.53 o 
   7   9   5       33.46       37.79      3.94 o 
   8   9   5        4.84        3.68      2.20 o 
   9   9   5        0.05       -1.33      2.90 o 
  10   9   5        1.38        0.66      2.01 o 
  -2  10   5       39.43       37.58      3.16 o 
  -1  10   5       12.23       18.16      2.44 o 
   0  10   5        0.05        1.38      1.77 o 
   1  10   5       16.14       17.28      2.76 o 
   2  10   5        8.72       11.98      2.53 o 
   3  10   5       83.05       67.08      4.78 o 
   4  10   5       23.34       16.27      3.49 o 
   5  10   5        0.28       -0.50      1.42 o 
   6  10   5       14.21       13.44      2.09 o 
   7  10   5        0.52        2.19      2.40 o 
   8  10   5       17.64       19.59      3.55 o 
   9  10   5        1.24        2.62      2.80 o 
   0  11   5        8.94        8.67      2.54 o 
   1  11   5       10.80       15.65      3.01 o 
   2  11   5      108.70      119.07      6.53 o 
   3  11   5        9.77        6.29      2.33 o 
   4  11   5        0.25       -0.47      1.61 o 
   5  11   5       43.37       45.53      3.26 o 
   6  11   5        0.14        0.93      1.56 o 
   7  11   5        8.14        9.15      3.02 o 
   8  11   5        4.15        3.15      2.87 o 
   9  11   5        1.76        2.35      2.50 o 
   3  12   5        0.41       -0.66      2.46 o 
   4  12   5        3.49        1.75      3.14 o 
   5  12   5       16.72       14.36      2.51 o 
   6  12   5        0.13        1.50      1.89 o 
   7  12   5        0.03        0.31      2.66 o 
  -2 -10   6       15.80        8.37      2.47 o 
  -5  -9   6        0.96        1.77      1.76 o 
  -4  -9   6        5.19        2.33      2.03 o 
  -3  -9   6        2.47        6.75      2.76 o 
  -2  -9   6        5.11        6.20      2.38 o 
  -1  -9   6        0.19       -1.65      2.34 o 
   0  -9   6        3.77        0.61      2.11 o 
   1  -9   6        7.55       10.15      2.96 o 
   2  -9   6       17.12       28.32      4.39 o 
  -6  -8   6       48.69       55.85      4.45 o 
  -5  -8   6       42.57       50.16      3.43 o 
  -4  -8   6        4.67        3.74      1.58 o 
  -3  -8   6        2.67        0.66      1.78 o 
  -2  -8   6       12.49        9.93      2.45 o 
  -1  -8   6      116.43      131.31      7.03 o 
   0  -8   6        4.13        1.77      1.85 o 
   1  -8   6        0.09       -0.80      2.07 o 
   2  -8   6      141.87      166.93      8.43 o 
   3  -8   6        1.16        2.60      3.32 o 
   4  -8   6       55.68       60.76      6.34 o 
  -7  -7   6       36.09       42.50      3.34 o 
  -6  -7   6       45.64       45.43      4.75 o 
  -5  -7   6       24.72       20.42      3.04 o 
  -4  -7   6      221.33      232.54      6.31 o 
  -3  -7   6        1.30       -0.96      1.49 o 
  -2  -7   6       46.96       46.09      4.20 o 
  -1  -7   6        0.95        1.43      1.86 o 
   0  -7   6       25.86       21.49      3.01 o 
   1  -7   6        5.79        6.46      2.25 o 
   2  -7   6        0.07        1.00      1.94 o 
   3  -7   6        0.45       -1.95      2.30 o 
   4  -7   6       65.43       71.68      6.19 o 
   5  -7   6        2.02        3.11      2.64 o 
  -8  -6   6        1.36        2.26      1.64 o 
  -7  -6   6       17.26       17.57      2.34 o 
  -6  -6   6        0.00        0.55      1.45 o 
  -5  -6   6        1.41        1.28      1.34 o 
  -4  -6   6      196.94      199.86      5.59 o 
  -3  -6   6       12.42       11.76      1.83 o 
  -2  -6   6      452.00      464.63     11.52 o 
  -1  -6   6      123.73      131.40      6.17 o 
   0  -6   6       21.35       26.53      3.12 o 
   1  -6   6      377.33      352.48     10.24 o 
   2  -6   6      212.78      211.84      8.34 o 
   3  -6   6       76.47       64.26      5.07 o 
   4  -6   6        0.22       -1.56      2.30 o 
   5  -6   6       28.78       33.28      4.24 o 
   6  -6   6        2.14       -2.18      3.44 o 
  -8  -5   6        5.98        5.09      2.35 o 
  -7  -5   6        1.47        1.88      1.99 o 
  -6  -5   6       92.51      103.51      4.78 o 
  -5  -5   6       59.62       64.82      3.20 o 
  -4  -5   6      127.81      123.22      4.20 o 
  -3  -5   6      260.37      259.38      5.82 o 
  -2  -5   6      173.91      174.22      6.74 o 
  -1  -5   6       84.91       80.35      4.60 o 
   0  -5   6        1.24       -0.10      1.30 o 
   1  -5   6        3.49        2.58      1.61 o 
   2  -5   6       31.82       35.54      3.54 o 
   3  -5   6       64.54       65.34      3.13 o 
   4  -5   6        0.86        0.37      2.26 o 
   5  -5   6       55.38       54.51      4.79 o 
   6  -5   6        9.79        5.40      2.93 o 
   7  -5   6       42.78       48.07      5.27 o 
  -8  -4   6        1.64       -0.11      2.28 o 
  -7  -4   6        5.53        3.38      1.59 o 
  -6  -4   6       10.36       11.77      1.84 o 
  -5  -4   6       48.19       43.44      2.77 o 
  -4  -4   6       50.32       53.61      2.73 o 
  -3  -4   6      360.86      370.32      6.51 o 
  -2  -4   6      303.22      293.14      8.12 o 
  -1  -4   6      448.22      435.33      9.69 o 
   0  -4   6      522.59      495.81      6.51 o 
   1  -4   6      313.34      323.75      4.33 o 
   2  -4   6      323.02      319.12      5.79 o 
   3  -4   6      126.19      130.16      4.03 o 
   4  -4   6      233.32      223.90      7.97 o 
   5  -4   6      165.31      174.05      7.49 o 
   6  -4   6        0.58        1.10      2.40 o 
   7  -4   6        0.01        1.24      2.98 o 
   8  -4   6       22.15       24.28      2.83 o 
  -8  -3   6       16.79       18.65      3.20 o 
  -7  -3   6        8.25        9.74      2.46 o 
  -6  -3   6       96.20       97.68      3.14 o 
  -5  -3   6        0.47        1.17      1.23 o 
  -4  -3   6       91.79       86.83      3.20 o 
  -3  -3   6        7.27        5.78      1.18 o 
  -2  -3   6       25.05       25.99      1.73 o 
  -1  -3   6        9.34        8.29      1.14 o 
   0  -3   6       42.35       50.57      1.33 o 
   1  -3   6      110.50      124.92      2.60 o 
   2  -3   6      149.97      158.55      3.09 o 
   3  -3   6        1.55        2.97      1.11 o 
   4  -3   6       63.58       67.55      4.25 o 
   5  -3   6      114.30      114.56      7.06 o 
   6  -3   6       18.60       16.18      1.97 o 
   7  -3   6      425.97      426.65     16.95 o 
   8  -3   6       14.75       18.34      2.36 o 
  -8  -2   6        0.12       -2.66      2.66 o 
  -7  -2   6        7.03        4.22      2.31 o 
  -6  -2   6        2.73        3.03      1.82 o 
  -5  -2   6       61.73       57.37      2.24 o 
  -4  -2   6       21.04       21.75      1.44 o 
  -3  -2   6        2.04        3.28      1.88 o 
  -2  -2   6       91.57       80.45      2.87 o 
  -1  -2   6      312.35      280.73     10.62 o 
   0  -2   6      249.32      239.76      2.70 o 
   1  -2   6       99.03      100.49      1.82 o 
   2  -2   6      558.58      501.68      4.16 o 
   3  -2   6       88.14       95.68      3.09 o 
   4  -2   6      507.89      494.99      6.97 o 
   5  -2   6      155.78      161.06      4.37 o 
   6  -2   6        6.77        3.62      1.41 o 
   7  -2   6       30.96       32.99      2.53 o 
   8  -2   6       35.77       37.97      2.97 o 
   9  -2   6       15.85       17.76      3.32 o 
  -8  -1   6        7.77       12.96      3.23 o 
  -7  -1   6       28.37       28.25      3.49 o 
  -6  -1   6      415.68      399.56     10.65 o 
  -5  -1   6        1.97        1.59      1.10 o 
  -4  -1   6      225.59      232.48      3.90 o 
  -3  -1   6      269.45      266.81      3.83 o 
  -2  -1   6       30.13       28.45      0.91 o 
  -1  -1   6      242.07      246.74      5.22 o 
   0  -1   6       38.43       25.35      1.27 o 
   1  -1   6        5.75        7.29      0.63 o 
   2  -1   6      547.96      521.38      4.12 o 
   3  -1   6      197.36      243.18      3.25 o 
   4  -1   6      133.82      141.19      3.50 o 
   5  -1   6       16.63       17.32      1.60 o 
   6  -1   6      393.96      375.94      6.59 o 
   7  -1   6      284.05      273.58      7.58 o 
   8  -1   6       27.06       21.60      3.41 o 
   9  -1   6        5.16        8.81      2.79 o 
  10  -1   6       16.61       21.61      3.71 o 
  -8   0   6        6.18        7.30      2.84 o 
  -7   0   6        1.79        3.00      2.22 o 
  -6   0   6        0.05        0.37      1.66 o 
  -5   0   6       10.28        6.93      2.01 o 
  -4   0   6       45.46       44.49      2.14 o 
  -3   0   6        5.05        5.13      0.99 o 
  -2   0   6        0.17        0.38      0.54 o 
  -1   0   6       49.40       46.26      1.11 o 
   0   0   6      973.92      959.17      4.49 o 
   1   0   6      115.93      120.96      1.39 o 
   2   0   6     2292.68     2320.40      7.47 o 
   3   0   6      514.10      561.99      6.44 o 
   4   0   6      113.67      100.16      2.31 o 
   5   0   6       41.69       38.42      1.99 o 
   6   0   6      235.43      217.39      4.72 o 
   7   0   6      221.61      222.03      7.82 o 
   8   0   6       76.89       77.68      5.18 o 
   9   0   6        0.37       -2.10      2.10 o 
  10   0   6       15.54       14.19      3.02 o 
  -8   1   6       82.48       86.99      6.23 o 
  -7   1   6        0.00        0.84      1.84 o 
  -6   1   6      208.13      213.86      8.08 o 
  -5   1   6      422.61      424.14     10.45 o 
  -4   1   6      898.01      895.87     13.86 o 
  -3   1   6      948.52      907.25      9.20 o 
  -2   1   6       34.84       34.79      1.51 o 
  -1   1   6        3.94        0.09      0.46 o 
   0   1   6     2288.91     2368.67      7.82 o 
   1   1   6        2.17        3.30      0.45 o 
   2   1   6      157.40      184.03      1.45 o 
   3   1   6      168.24      199.92      1.99 o 
   4   1   6      594.55      584.59      3.97 o 
   5   1   6       34.78       42.19      1.88 o 
   6   1   6       13.53       12.63      1.33 o 
   7   1   6      396.35      407.03     10.03 o 
   8   1   6       23.47       22.43      3.16 o 
   9   1   6       72.42       75.43      5.35 o 
  10   1   6        0.44        0.11      2.03 o 
  -7   2   6        1.60       -1.18      2.34 o 
  -6   2   6       48.02       49.42      4.31 o 
  -5   2   6       38.96       38.92      3.61 o 
  -4   2   6       34.53       35.94      3.33 o 
  -3   2   6       28.89       32.71      2.87 o 
  -2   2   6        5.27        8.24      1.49 o 
  -1   2   6     1192.47     1230.50      6.74 o 
   0   2   6      465.35      421.21      4.11 o 
   1   2   6      679.73      696.26      4.73 o 
   2   2   6      356.73      364.88      2.13 o 
   3   2   6      265.37      284.25      1.82 o 
   4   2   6      406.70      411.69      3.67 o 
   5   2   6      264.01      288.50      4.09 o 
   6   2   6       77.04       75.81      3.54 o 
   7   2   6      121.84      115.06      5.33 o 
   8   2   6        2.63        2.09      1.70 o 
   9   2   6        0.55        2.11      1.97 o 
  10   2   6        3.57        4.24      2.35 o 
  11   2   6       10.02       13.01      3.12 o 
  -7   3   6        9.86       12.32      3.10 o 
  -6   3   6       69.96       74.47      5.30 o 
  -5   3   6        0.23       -0.43      2.10 o 
  -4   3   6       10.57       10.31      2.30 o 
  -3   3   6      705.56      704.71     12.11 o 
  -2   3   6       31.99       41.94      2.95 o 
  -1   3   6     1174.39     1152.94     13.03 o 
   0   3   6      125.76      107.58      2.80 o 
   1   3   6        9.21        7.31      0.74 o 
   2   3   6      296.83      291.69      2.43 o 
   3   3   6      861.44      888.16      8.85 o 
   4   3   6     1912.81     1900.54      7.88 o 
   5   3   6        0.18        1.82      0.79 o 
   6   3   6      202.08      200.15      3.68 o 
   7   3   6       12.78       14.56      1.65 o 
   8   3   6       14.22       13.78      1.75 o 
   9   3   6        5.43        4.29      2.27 o 
  10   3   6       13.62       18.47      3.29 o 
  11   3   6        2.94        1.04      2.28 o 
  -7   4   6        0.32       -0.80      2.17 o 
  -6   4   6       49.26       57.76      4.88 o 
  -5   4   6       80.67       85.40      5.41 o 
  -4   4   6      543.76      545.53     12.00 o 
  -3   4   6        1.67        1.08      1.62 o 
  -2   4   6        2.77       -0.09      1.62 o 
  -1   4   6       82.93       82.73      3.90 o 
   0   4   6       89.06       91.56      2.10 o 
   1   4   6       19.85       15.88      1.04 o 
   2   4   6       13.08        8.82      0.58 o 
   3   4   6      267.51      283.26      2.46 o 
   4   4   6      283.84      285.22      2.80 o 
   5   4   6      128.82      139.87      2.88 o 
   6   4   6      249.86      239.92      4.00 o 
   7   4   6        0.39        0.43      0.93 o 
   8   4   6       83.91       89.12      3.62 o 
   9   4   6       10.57        9.30      1.74 o 
  10   4   6       18.42       19.05      3.29 o 
  11   4   6        0.11        2.37      2.06 o 
  -6   5   6       16.70       20.01      3.28 o 
  -5   5   6       43.04       45.47      4.17 o 
  -4   5   6      228.62      226.16      8.10 o 
  -3   5   6        0.23       -0.58      1.81 o 
  -2   5   6       56.10       59.92      3.84 o 
  -1   5   6       29.43       24.66      1.76 o 
   0   5   6      546.93      537.56      5.13 o 
   1   5   6      155.53      196.30      3.15 o 
   2   5   6      695.99      673.90      4.68 o 
   3   5   6        6.46        3.21      0.55 o 
   4   5   6        1.45        2.64      0.64 o 
   5   5   6        1.78        3.87      0.73 o 
   6   5   6        0.06       -0.77      0.84 o 
   7   5   6        1.92        1.22      0.96 o 
   8   5   6        1.76        5.80      1.53 o 
   9   5   6        7.00        4.03      1.11 o 
  10   5   6        9.58        7.69      2.83 o 
  11   5   6        1.42        2.34      2.34 o 
  -5   6   6       21.27       22.71      3.57 o 
  -4   6   6       26.92       23.68      3.21 o 
  -3   6   6      249.83      253.61      8.51 o 
  -2   6   6       32.53       29.16      2.12 o 
  -1   6   6        0.06       -0.16      1.05 o 
   0   6   6       22.65       23.12      2.06 o 
   1   6   6       19.18       17.75      1.20 o 
   2   6   6      400.69      425.48      4.96 o 
   3   6   6       15.90       18.75      1.07 o 
   4   6   6      146.07      137.80      3.25 o 
   5   6   6      102.80      103.27      2.24 o 
   6   6   6       48.88       49.97      2.59 o 
   7   6   6        1.89        1.92      1.40 o 
   8   6   6       32.98       32.97      2.56 o 
   9   6   6        5.20        5.90      2.05 o 
  10   6   6        2.34        3.33      1.86 o 
  11   6   6       16.42        8.90      2.66 o 
  -5   7   6       17.42       16.35      3.29 o 
  -4   7   6        0.53       -0.95      2.33 o 
  -3   7   6       66.78       66.52      4.80 o 
  -2   7   6        2.86        4.32      2.21 o 
  -1   7   6        6.08        4.03      1.64 o 
   0   7   6      311.80      304.19      5.75 o 
   1   7   6        2.37        3.48      0.97 o 
   2   7   6      314.91      304.83      8.51 o 
   3   7   6       91.30       96.40      2.53 o 
   4   7   6       16.85       14.20      1.48 o 
   5   7   6       54.29       61.45      2.22 o 
   6   7   6      231.92      211.69      4.13 o 
   7   7   6       58.31       54.80      3.04 o 
   8   7   6        2.75        1.58      1.46 o 
   9   7   6        2.52        3.70      4.36 o 
  10   7   6        1.37       -0.51      2.56 o 
  11   7   6        3.73        2.55      2.09 o 
  -4   8   6        4.08        3.88      2.73 o 
  -3   8   6        8.37       12.53      2.77 o 
  -2   8   6        2.08        0.46      2.22 o 
  -1   8   6       52.10       49.86      4.17 o 
   0   8   6       14.67       10.75      2.17 o 
   1   8   6       11.33       12.23      2.20 o 
   2   8   6        8.38        8.53      2.02 o 
   3   8   6      119.90      128.17      3.76 o 
   4   8   6       38.60       35.69      2.48 o 
   5   8   6        0.20        1.66      1.22 o 
   6   8   6      383.61      383.08      6.78 o 
   7   8   6       82.85       77.21      3.60 o 
   8   8   6       40.85       39.69      3.06 o 
   9   8   6        0.03        0.69      1.64 o 
  10   8   6        8.29       10.97      3.32 o 
  11   8   6        5.99        1.72      3.02 o 
  -3   9   6       34.45       33.37      4.09 o 
  -2   9   6       95.67       93.92      4.35 o 
  -1   9   6        4.54        2.24      1.34 o 
   0   9   6       73.23       74.88      3.48 o 
   1   9   6       32.25       24.22      3.06 o 
   2   9   6       17.28       13.92      2.38 o 
   3   9   6      122.10      125.90      5.89 o 
   4   9   6       21.49       20.97      2.02 o 
   5   9   6       10.68       11.41      1.81 o 
   6   9   6       17.43       16.85      2.04 o 
   7   9   6       73.62       69.63      4.99 o 
   8   9   6        3.68        2.63      1.65 o 
   9   9   6        3.56        3.64      1.99 o 
  10   9   6        0.02        0.52      1.78 o 
  -2  10   6        0.23       -1.90      1.90 o 
  -1  10   6        5.03        4.06      1.61 o 
   0  10   6       18.92       18.20      3.05 o 
   1  10   6        0.69        1.03      1.47 o 
   2  10   6        0.91        1.21      1.63 o 
   3  10   6       37.39       38.65      3.75 o 
   4  10   6       27.77       20.80      3.19 o 
   5  10   6       46.31       44.78      3.09 o 
   6  10   6       27.93       23.11      4.83 o 
   7  10   6        0.02        3.00      2.41 o 
   8  10   6        2.01        2.83      2.26 o 
   9  10   6        0.03        2.69      2.51 o 
  10  10   6        0.01       -0.11      2.95 o 
   0  11   6       19.16       14.85      3.00 o 
   1  11   6        7.54        6.43      1.99 o 
   2  11   6       78.79       90.17      5.88 o 
   3  11   6        4.45        4.42      2.18 o 
   4  11   6        4.37        4.01      2.14 o 
   5  11   6       63.61       66.03      5.17 o 
   6  11   6        0.66        0.54      1.72 o 
   7  11   6       14.28       11.94      3.24 o 
   8  11   6        0.04       -0.79      2.41 o 
   9  11   6        0.19       -2.09      2.09 o 
   2  12   6        9.79        7.85      2.49 o 
   3  12   6        0.03       -2.63      3.21 o 
   4  12   6        4.07        0.73      2.59 o 
   5  12   6        4.47        3.33      2.61 o 
   6  12   6        4.10        1.20      2.26 o 
   7  12   6        1.34       -2.60      2.60 o 
  -4  -9   7       11.20       15.08      4.68 o 
  -3  -9   7        3.15        0.36      1.81 o 
  -2  -9   7       68.64       75.91      6.07 o 
  -1  -9   7       43.39       36.63      4.35 o 
   0  -9   7       12.17       18.94      3.70 o 
   1  -9   7        1.23       -1.55      2.61 o 
  -5  -8   7       18.57       21.00      6.99 o 
  -4  -8   7        6.74       11.30      2.12 o 
  -3  -8   7       25.17       22.12      2.51 o 
  -2  -8   7      192.03      215.64      9.27 o 
  -1  -8   7       99.80       92.22      6.08 o 
   0  -8   7       50.15       59.61      5.24 o 
   1  -8   7       11.27        8.29      2.86 o 
   2  -8   7       46.33       47.07      4.91 o 
   3  -8   7        9.42       13.51      3.62 o 
  -6  -7   7       42.63       45.08      3.27 o 
  -5  -7   7        6.56        5.07      1.55 o 
  -4  -7   7       29.03       29.61      2.67 o 
  -3  -7   7        1.74        1.34      1.56 o 
  -2  -7   7        2.67        3.03      2.27 o 
  -1  -7   7       68.22       65.30      4.93 o 
   0  -7   7        3.39        6.15      2.32 o 
   1  -7   7       38.25       36.62      4.01 o 
   2  -7   7       13.54       12.39      3.08 o 
   3  -7   7       34.26       38.35      4.43 o 
   4  -7   7       13.93       18.27      3.82 o 
  -7  -6   7        3.61        3.72      2.17 o 
  -6  -6   7       29.62       27.57      2.63 o 
  -5  -6   7        6.14        8.72      2.14 o 
  -4  -6   7        5.82        8.49      1.79 o 
  -3  -6   7      222.92      214.27      5.95 o 
  -2  -6   7      224.01      235.09      8.56 o 
  -1  -6   7       50.41       47.13      4.17 o 
   0  -6   7      141.10      158.80      7.08 o 
   1  -6   7       21.41       16.92      2.81 o 
   2  -6   7       37.30       39.67      3.91 o 
   3  -6   7        4.63        6.46      2.68 o 
   4  -6   7       31.58       34.36      4.40 o 
   5  -6   7       11.92       14.98      3.72 o 
   6  -6   7       68.54       76.06      6.39 o 
  -7  -5   7        3.54        0.97      1.66 o 
  -6  -5   7       78.20       80.38      5.62 o 
  -5  -5   7        4.35        3.05      1.40 o 
  -4  -5   7        0.06       -0.91      1.37 o 
  -3  -5   7      111.20      112.36      4.10 o 
  -2  -5   7      100.63       93.46      5.37 o 
  -1  -5   7      156.43      151.73      6.59 o 
   0  -5   7        0.00       -0.01      1.67 o 
   1  -5   7       17.50       11.73      2.39 o 
   2  -5   7       23.58       26.28      3.24 o 
   3  -5   7       41.44       44.42      4.14 o 
   4  -5   7        0.53        1.44      2.33 o 
   5  -5   7      166.72      166.17      8.00 o 
   6  -5   7       24.01       19.13      3.50 o 
   7  -5   7       30.34       27.75      4.14 o 
  -8  -4   7        4.38        6.72      2.78 o 
  -7  -4   7        5.19        3.78      3.14 o 
  -6  -4   7       16.91       17.25      2.83 o 
  -5  -4   7      315.85      290.88      6.50 o 
  -4  -4   7       43.07       42.84      2.58 o 
  -3  -4   7       68.17       66.53      3.11 o 
  -2  -4   7     2761.77     2770.14     17.87 o 
  -1  -4   7      816.29      794.73     13.76 o 
   0  -4   7     1072.41     1010.71     15.44 o 
   1  -4   7        6.80        3.11      1.13 o 
   2  -4   7      188.07      184.67      4.66 o 
   3  -4   7      205.07      201.15      5.11 o 
   4  -4   7       24.60       19.62      2.04 o 
   5  -4   7       28.49       32.11      3.83 o 
   6  -4   7        9.53        6.47      2.84 o 
   7  -4   7       24.72       23.39      3.93 o 
  -8  -3   7       33.43       33.49      4.27 o 
  -7  -3   7        1.54        4.69      2.66 o 
  -6  -3   7       28.49       25.67      2.28 o 
  -5  -3   7      150.92      141.59      4.54 o 
  -4  -3   7       20.11       18.86      1.82 o 
  -3  -3   7      495.69      481.19      7.23 o 
  -2  -3   7        0.01        0.85      1.10 o 
  -1  -3   7        3.79        3.57      0.96 o 
   0  -3   7        0.05        0.31      0.83 o 
   1  -3   7       27.29       25.18      1.32 o 
   2  -3   7        4.03        2.76      1.00 o 
   3  -3   7       28.50       24.51      1.94 o 
   4  -3   7       31.81       29.80      2.21 o 
   5  -3   7      230.37      219.74      7.94 o 
   6  -3   7       54.50       48.69      3.00 o 
   7  -3   7       17.77       20.13      2.98 o 
   8  -3   7       47.33       47.94      3.41 o 
  -8  -2   7        2.46        1.59      2.32 o 
  -7  -2   7        2.52        1.13      1.89 o 
  -6  -2   7        0.31        0.97      1.79 o 
  -5  -2   7       79.73       57.08      2.99 o 
  -4  -2   7      152.75      158.56      4.84 o 
  -3  -2   7      335.31      315.39      5.53 o 
  -2  -2   7       11.59        8.49      2.25 o 
  -1  -2   7       44.49       45.54      3.13 o 
   0  -2   7      676.08      633.89      4.71 o 
   1  -2   7      131.12      130.25      2.22 o 
   2  -2   7      183.80      169.50      2.59 o 
   3  -2   7      286.68      282.33      5.34 o 
   4  -2   7        2.59        2.72      2.22 o 
   5  -2   7       39.34       37.88      2.36 o 
   6  -2   7       54.69       52.29      2.94 o 
   7  -2   7        0.46        1.62      1.40 o 
   8  -2   7        1.86        0.11      1.92 o 
   9  -2   7        1.21        3.02      2.25 o 
  -8  -1   7       55.45       57.20      5.24 o 
  -7  -1   7       13.88       15.93      3.03 o 
  -6  -1   7       75.47       75.53      5.08 o 
  -5  -1   7       56.41       61.64      4.24 o 
  -4  -1   7        0.83        1.78      1.05 o 
  -3  -1   7       35.32       41.64      2.24 o 
  -2  -1   7      240.43      243.92      3.53 o 
  -1  -1   7       76.53       69.22      1.45 o 
   0  -1   7        9.66       13.80      0.71 o 
   1  -1   7      399.28      422.43      2.81 o 
   2  -1   7       47.86       66.85      1.64 o 
   3  -1   7      158.83      152.01      2.92 o 
   4  -1   7       74.35       76.85      2.28 o 
   5  -1   7       20.88       18.37      1.39 o 
   6  -1   7      680.70      648.88     11.26 o 
   7  -1   7       59.50       53.37      4.21 o 
   8  -1   7       10.00        9.13      2.36 o 
   9  -1   7       30.99       42.37      4.53 o 
  -7   0   7       16.25       18.39      3.27 o 
  -6   0   7        0.34        2.44      2.16 o 
  -5   0   7        2.51        2.42      2.02 o 
  -4   0   7       47.00       37.70      3.24 o 
  -3   0   7      181.13      180.06      7.71 o 
  -2   0   7      136.57      126.46      3.35 o 
  -1   0   7       39.32       43.30      2.28 o 
   0   0   7      531.63      474.55      2.95 o 
   1   0   7      418.46      393.58      2.69 o 
   2   0   7      516.47      501.04      4.85 o 
   3   0   7      144.46      153.91      1.95 o 
   4   0   7       90.73       84.10      2.19 o 
   5   0   7      170.38      172.51      3.33 o 
   6   0   7      170.48      177.08      4.34 o 
   7   0   7      163.61      168.78      6.88 o 
   8   0   7        0.00        0.93      1.54 o 
   9   0   7        0.05       -1.44      2.22 o 
  10   0   7        0.00        6.99      2.41 o 
  -7   1   7      101.08      110.20      6.65 o 
  -6   1   7       92.09       94.04      5.65 o 
  -5   1   7      394.73      409.74     10.64 o 
  -4   1   7       16.01       13.93      2.34 o 
  -3   1   7      649.81      627.39     11.09 o 
  -2   1   7      211.47      172.46      3.92 o 
  -1   1   7      151.54      163.86      3.48 o 
   0   1   7     4140.94     4261.66     15.07 o 
   1   1   7      379.87      432.27      3.49 o 
   2   1   7        9.36        8.40      0.48 o 
   3   1   7       14.61       17.23      0.72 o 
   4   1   7      180.98      199.26      3.02 o 
   5   1   7      134.10      131.90      2.72 o 
   6   1   7      135.95      142.64      4.12 o 
   7   1   7       19.06       16.32      2.43 o 
   8   1   7       69.30       72.53      4.93 o 
   9   1   7       22.02       18.89      3.19 o 
  10   1   7        5.51        4.62      2.15 o 
  -7   2   7        3.21        2.85      2.30 o 
  -6   2   7        1.14        2.56      2.24 o 
  -5   2   7       25.93       29.07      3.43 o 
  -4   2   7      130.19      120.43      5.64 o 
  -3   2   7       43.22       45.50      3.40 o 
  -2   2   7       68.59       60.80      3.46 o 
  -1   2   7       97.97      103.53      3.94 o 
   0   2   7      521.07      471.61      5.52 o 
   1   2   7       79.70       88.85      1.53 o 
   2   2   7       60.31       59.25      0.92 o 
   3   2   7      216.27      205.00      1.70 o 
   4   2   7      641.59      648.45      5.69 o 
   5   2   7      177.57      174.57      4.31 o 
   6   2   7       16.83       16.14      1.54 o 
   7   2   7      339.72      344.97      6.60 o 
   8   2   7       95.86       96.42      5.39 o 
   9   2   7       44.04       46.56      4.36 o 
  10   2   7        7.23        8.05      2.92 o 
  -7   3   7       11.77       15.91      3.56 o 
  -6   3   7        1.48        0.45      2.25 o 
  -5   3   7       38.12       35.98      3.71 o 
  -4   3   7       14.87       12.30      2.56 o 
  -3   3   7      457.13      455.66     10.21 o 
  -2   3   7      742.76      745.38     12.02 o 
  -1   3   7      217.37      215.49      5.94 o 
   0   3   7        1.23        2.18      0.92 o 
   1   3   7      836.81      866.43      7.69 o 
   2   3   7       22.99       27.66      0.83 o 
   3   3   7        4.81        5.87      0.41 o 
   4   3   7      438.83      482.66      4.44 o 
   5   3   7      562.61      582.98      7.72 o 
   6   3   7      310.13      336.66      4.83 o 
   7   3   7      160.16      154.34      3.60 o 
   8   3   7        0.03        0.20      1.05 o 
   9   3   7       90.03       94.10      5.73 o 
  10   3   7       39.71       38.27      4.25 o 
  11   3   7        4.21        5.87      2.78 o 
  -6   4   7        0.10        0.42      2.04 o 
  -5   4   7        8.19        8.32      2.68 o 
  -4   4   7      341.21      334.40      9.77 o 
  -3   4   7       28.55       24.51      2.89 o 
  -2   4   7      544.06      513.73     10.34 o 
  -1   4   7       79.13       75.40      2.85 o 
   0   4   7      281.32      265.14      4.86 o 
   1   4   7      226.79      231.03      4.90 o 
   2   4   7        0.34        0.43      0.56 o 
   3   4   7     1064.90     1084.76     11.71 o 
   4   4   7       31.68       39.04      1.39 o 
   5   4   7        2.31        2.05      0.64 o 
   6   4   7      504.51      518.65      5.93 o 
   7   4   7        9.71        8.82      1.22 o 
   8   4   7        6.33        3.69      1.08 o 
   9   4   7        6.10        1.82      1.19 o 
  10   4   7       10.09       10.62      2.57 o 
  11   4   7        1.26       -0.44      2.27 o 
  -6   5   7       14.81       14.29      3.26 o 
  -5   5   7       50.05       54.52      4.68 o 
  -4   5   7      214.15      215.43      8.13 o 
  -3   5   7      759.77      737.38     13.94 o 
  -2   5   7        0.59        2.19      1.68 o 
  -1   5   7        2.62        2.51      1.62 o 
   0   5   7      173.19      175.76      4.21 o 
   1   5   7       56.31       58.99      1.91 o 
   2   5   7       45.19       35.76      1.53 o 
   3   5   7      107.88      106.54      2.18 o 
   4   5   7      121.67      133.97      2.10 o 
   5   5   7       11.02       10.25      0.86 o 
   6   5   7       53.10       42.84      1.95 o 
   7   5   7        2.51        2.88      1.08 o 
   8   5   7       29.35       40.88      2.13 o 
   9   5   7        0.27       -1.71      1.71 o 
  10   5   7        0.07       -0.37      1.59 o 
  11   5   7        4.74        5.76      2.59 o 
  -5   6   7       48.42       53.64      4.94 o 
  -4   6   7       22.28       25.08      3.64 o 
  -3   6   7       23.15       25.05      3.40 o 
  -2   6   7       28.23       27.14      2.21 o 
  -1   6   7        2.48        1.51      1.12 o 
   0   6   7       99.87       93.81      3.87 o 
   1   6   7       23.76       18.48      1.24 o 
   2   6   7       89.39       90.38      2.42 o 
   3   6   7        0.64        0.66      0.65 o 
   4   6   7       99.64      100.31      2.14 o 
   5   6   7       75.62       73.00      1.91 o 
   6   6   7       62.01       70.02      2.37 o 
   7   6   7        0.01        0.49      0.99 o 
   8   6   7       30.59       33.92      2.61 o 
   9   6   7        0.03        0.15      1.58 o 
  10   6   7        0.03       -0.64      1.86 o 
  11   6   7        0.56       -0.94      2.23 o 
  -4   7   7       10.90        9.11      2.85 o 
  -3   7   7       47.79       48.91      4.28 o 
  -2   7   7      477.86      472.72     11.77 o 
  -1   7   7      115.07      110.02      5.30 o 
   0   7   7      136.43      131.75      4.11 o 
   1   7   7      159.09      144.85      4.65 o 
   2   7   7       45.61       46.57      1.97 o 
   3   7   7       17.09       15.20      1.28 o 
   4   7   7       15.93       11.79      1.17 o 
   5   7   7       45.84       46.26      1.99 o 
   6   7   7        2.74        1.89      1.01 o 
   7   7   7        2.09        3.52      1.51 o 
   8   7   7        9.44       11.06      1.86 o 
   9   7   7       12.20        9.97      2.65 o 
  10   7   7        2.35        2.05      1.64 o 
  11   7   7        0.08        1.57      2.62 o 
  -3   8   7       11.94       11.10      2.75 o 
  -2   8   7        5.44        4.74      2.01 o 
  -1   8   7        0.54       -1.99      2.14 o 
   0   8   7        3.14        2.38      1.68 o 
   1   8   7       80.10       75.61      4.53 o 
   2   8   7       12.15       11.65      1.22 o 
   3   8   7       71.62       75.91      2.94 o 
   4   8   7       96.19       98.11      3.60 o 
   5   8   7      109.15      113.99      4.06 o 
   6   8   7       65.29       68.14      2.65 o 
   7   8   7       17.42       18.28      2.21 o 
   8   8   7       21.00       24.22      2.52 o 
   9   8   7        4.17        3.56      1.76 o 
  10   8   7        2.20        1.98      3.84 o 
  -2   9   7       70.70       73.51      5.44 o 
  -1   9   7       36.48       42.00      4.16 o 
   0   9   7      169.35      163.68      7.19 o 
   1   9   7       28.66       36.41      3.67 o 
   2   9   7        3.94        2.83      1.64 o 
   3   9   7       37.11       41.02      3.56 o 
   4   9   7        8.74        1.70      1.77 o 
   5   9   7        0.05        1.07      1.78 o 
   6   9   7        1.36       -0.03      1.07 o 
   7   9   7       29.92       24.50      2.55 o 
   8   9   7       26.97       25.71      2.73 o 
   9   9   7        7.12        9.34      2.12 o 
  10   9   7        0.72       -0.07      1.94 o 
  -1  10   7        2.36        1.43      2.17 o 
   0  10   7       10.35       10.70      2.78 o 
   1  10   7       25.91       18.65      2.96 o 
   2  10   7        3.07        1.93      1.94 o 
   3  10   7       13.88       13.05      2.50 o 
   4  10   7        7.31        5.37      2.24 o 
   5  10   7       69.93       65.83      4.79 o 
   6  10   7        2.39        2.84      2.15 o 
   7  10   7       35.78       33.63      4.26 o 
   8  10   7        0.52       -1.97      1.97 o 
   9  10   7       20.96       24.06      2.82 o 
  10  10   7        0.66       -0.16      2.86 o 
   0  11   7        0.61       -1.45      2.03 o 
   1  11   7       38.65       35.45      3.97 o 
   2  11   7        7.52        7.80      2.71 o 
   3  11   7        7.40        8.89      2.39 o 
   4  11   7       31.86       32.96      3.93 o 
   5  11   7       20.89       20.97      3.56 o 
   6  11   7        3.57        2.64      2.41 o 
   7  11   7        4.56        5.96      2.60 o 
   8  11   7        0.00       -1.53      1.89 o 
   9  11   7        0.30        3.91      2.13 o 
   2  12   7        3.94        3.66      2.11 o 
   3  12   7       11.59        7.71      2.83 o 
   4  12   7        5.44        3.01      2.67 o 
   5  12   7        5.84        8.04      3.00 o 
   6  12   7        0.55       -1.48      2.66 o 
   7  12   7        0.90        2.50      2.86 o 
  -4  -8   8        1.93        2.87      1.89 o 
  -3  -8   8       21.29       14.41      2.47 o 
  -2  -8   8       51.30       64.04      5.53 o 
  -1  -8   8        7.29        7.45      2.84 o 
   0  -8   8       35.25       36.70      4.29 o 
   1  -8   8        1.20        6.11      2.51 o 
   2  -8   8       27.24       21.29      3.64 o 
  -5  -7   8        4.10        7.10      2.42 o 
  -4  -7   8        0.13       -0.04      1.71 o 
  -3  -7   8       10.06        9.86      1.80 o 
  -2  -7   8       24.86       27.19      3.75 o 
  -1  -7   8        0.61       -0.20      2.14 o 
   0  -7   8       55.10       55.37      4.90 o 
   1  -7   8      124.81      131.75      7.34 o 
   2  -7   8        3.56        2.73      2.28 o 
   3  -7   8       47.48       58.80      5.45 o 
   4  -7   8       47.36       59.32      5.43 o 
  -6  -6   8        0.56        5.40      2.43 o 
  -5  -6   8       25.32       26.87      3.56 o 
  -4  -6   8       78.53       75.40      5.43 o 
  -3  -6   8        8.82       11.38      1.97 o 
  -2  -6   8      240.09      238.02      9.06 o 
  -1  -6   8        6.27       12.58      2.69 o 
   0  -6   8       29.59       29.38      3.55 o 
   1  -6   8       26.13       29.04      3.56 o 
   2  -6   8        1.23        0.04      1.78 o 
   3  -6   8       37.59       28.72      3.78 o 
   4  -6   8       29.36       32.93      4.13 o 
   5  -6   8        7.11        5.24      3.37 o 
  -7  -5   8        7.40        3.18      3.47 o 
  -6  -5   8        0.03        1.07      2.01 o 
  -5  -5   8        0.37       -1.56      2.12 o 
  -4  -5   8       79.69       72.09      5.10 o 
  -3  -5   8       23.48       22.75      2.20 o 
  -2  -5   8      129.39      133.36      4.53 o 
  -1  -5   8       97.46       94.97      5.56 o 
   0  -5   8       62.47       65.46      4.66 o 
   1  -5   8       26.26       25.26      3.17 o 
   2  -5   8        0.11       -1.60      1.96 o 
   3  -5   8      150.14      162.86      7.48 o 
   4  -5   8       17.06       17.16      3.04 o 
   5  -5   8        8.73       10.74      2.13 o 
   6  -5   8       73.46       76.18      4.23 o 
  -7  -4   8       45.97       53.40      5.82 o 
  -6  -4   8        2.91        2.61      1.34 o 
  -5  -4   8       73.65       68.84      5.18 o 
  -4  -4   8      104.67      113.69      6.08 o 
  -3  -4   8      160.06      164.69      7.09 o 
  -2  -4   8      706.37      705.13      9.85 o 
  -1  -4   8        5.28        8.64      2.46 o 
   0  -4   8      719.48      713.96     13.63 o 
   1  -4   8      139.03      143.20      6.24 o 
   2  -4   8       12.95       16.05      1.71 o 
   3  -4   8      197.94      177.75      4.99 o 
   4  -4   8       36.78       46.42      3.85 o 
   5  -4   8       12.46       10.38      1.83 o 
   6  -4   8       16.62       19.90      3.18 o 
   7  -4   8       20.78       21.65      3.88 o 
  -7  -3   8       38.29       50.62      4.74 o 
  -6  -3   8        3.28        4.12      1.58 o 
  -5  -3   8       19.29       18.55      2.07 o 
  -4  -3   8        1.04        1.96      1.32 o 
  -3  -3   8       61.33       57.82      4.23 o 
  -2  -3   8       34.48       37.08      3.48 o 
  -1  -3   8      708.11      689.59      8.60 o 
   0  -3   8        8.32        8.33      1.39 o 
   1  -3   8        1.71        0.48      1.00 o 
   2  -3   8        6.53        6.84      1.20 o 
   3  -3   8      156.61      150.40      4.40 o 
   4  -3   8      104.80      100.69      3.81 o 
   5  -3   8       51.70       50.50      3.00 o 
   6  -3   8       11.99       12.78      2.41 o 
   7  -3   8       16.85       15.81      3.40 o 
   8  -3   8        2.82        2.30      2.32 o 
  -7  -2   8        0.22       -0.92      2.57 o 
  -6  -2   8        5.16        3.61      2.16 o 
  -5  -2   8        2.91        8.24      1.60 o 
  -4  -2   8      487.79      468.95      7.80 o 
  -3  -2   8        3.09        3.78      1.14 o 
  -2  -2   8      101.52       91.83      3.14 o 
  -1  -2   8       47.68       47.44      3.45 o 
   0  -2   8      172.70      180.23      3.39 o 
   1  -2   8      769.44      761.63      6.80 o 
   2  -2   8       43.04       41.63      1.69 o 
   3  -2   8       76.53       82.26      3.10 o 
   4  -2   8       77.36       69.45      3.02 o 
   5  -2   8       30.43       27.00      2.25 o 
   6  -2   8        9.44        8.52      1.32 o 
   7  -2   8        0.30       -0.10      1.41 o 
   8  -2   8       32.19       39.71      4.30 o 
   9  -2   8        0.10        0.30      1.68 o 
  -7  -1   8       33.99       35.03      4.00 o 
  -6  -1   8        2.27        0.76      2.04 o 
  -5  -1   8       75.86       70.00      4.65 o 
  -4  -1   8       21.03       14.76      1.69 o 
  -3  -1   8        1.77        0.69      1.02 o 
  -2  -1   8       10.79        8.72      1.29 o 
  -1  -1   8      137.29      137.47      3.40 o 
   0  -1   8      127.22      130.04      1.97 o 
   1  -1   8      485.69      483.65      4.06 o 
   2  -1   8        6.36        6.95      0.75 o 
   3  -1   8      466.12      446.38      6.49 o 
   4  -1   8      146.46      145.45      4.00 o 
   5  -1   8       30.45       26.36      1.73 o 
   6  -1   8      192.76      183.65      4.09 o 
   7  -1   8       30.79       34.25      3.45 o 
   8  -1   8        8.81        6.14      2.08 o 
   9  -1   8       93.56       97.76      6.51 o 
  -7   0   8        0.00        1.29      2.13 o 
  -6   0   8       25.03       22.68      3.40 o 
  -5   0   8      170.42      159.61      6.88 o 
  -4   0   8        9.95       12.95      2.25 o 
  -3   0   8        0.25        0.17      0.93 o 
  -2   0   8      283.28      273.80      5.69 o 
  -1   0   8      280.98      266.89      4.65 o 
   0   0   8      765.29      787.77      4.75 o 
   1   0   8        3.91        1.97      0.48 o 
   2   0   8       32.16       32.60      1.12 o 
   3   0   8        7.25       10.75      1.16 o 
   4   0   8      314.16      301.18      4.16 o 
   5   0   8       23.81       22.77      1.42 o 
   6   0   8       42.71       41.46      2.50 o 
   7   0   8       16.31       15.52      1.97 o 
   8   0   8        0.13        1.76      1.83 o 
   9   0   8       14.29       16.26      3.22 o 
  10   0   8       11.15       14.38      3.19 o 
  -7   1   8      120.53      131.66      7.49 o 
  -6   1   8        0.03        1.20      1.95 o 
  -5   1   8       19.88       25.89      3.25 o 
  -4   1   8      498.27      483.96     11.08 o 
  -3   1   8        0.08       -0.02      1.26 o 
  -2   1   8      211.23      219.32      4.64 o 
  -1   1   8        9.47        8.96      0.91 o 
   0   1   8        3.61        4.46      0.67 o 
   1   1   8        5.45        5.23      0.58 o 
   2   1   8       76.65       70.79      1.54 o 
   3   1   8        8.88       12.41      0.77 o 
   4   1   8       57.37       68.51      1.92 o 
   5   1   8       97.74      104.37      3.30 o 
   6   1   8       42.80       42.92      2.41 o 
   7   1   8        0.56       -1.27      1.27 o 
   8   1   8       92.82       85.98      5.31 o 
   9   1   8        6.89        1.82      1.94 o 
  10   1   8        0.05       -1.32      2.64 o 
  -7   2   8        0.24       -2.44      2.44 o 
  -6   2   8        0.00       -0.19      2.21 o 
  -5   2   8        0.19       -1.96      2.12 o 
  -4   2   8      215.74      204.65      7.54 o 
  -3   2   8       33.30       32.47      3.08 o 
  -2   2   8      358.48      363.65      8.39 o 
  -1   2   8      633.29      607.13      9.84 o 
   0   2   8      151.00      153.22      2.88 o 
   1   2   8       69.62       69.74      1.49 o 
   2   2   8      301.70      299.09      2.77 o 
   3   2   8       88.81       79.76      2.37 o 
   4   2   8      720.76      724.84      8.46 o 
   5   2   8       13.39       12.96      1.35 o 
   6   2   8      137.03      133.79      3.89 o 
   7   2   8       29.24       27.56      2.14 o 
   8   2   8        0.01       -0.25      2.63 o 
   9   2   8        1.92        4.06      2.26 o 
  10   2   8        0.34       -1.04      1.95 o 
  -6   3   8       69.53       72.84      5.48 o 
  -5   3   8        0.06       -1.03      1.70 o 
  -4   3   8      238.40      238.61      8.32 o 
  -3   3   8      334.51      343.27      9.24 o 
  -2   3   8      518.35      538.48     10.64 o 
  -1   3   8      166.05      178.73      4.31 o 
   0   3   8        0.05       -0.52      0.90 o 
   1   3   8        7.51        9.92      1.15 o 
   2   3   8        5.83        6.66      0.58 o 
   3   3   8       51.70       51.33      1.28 o 
   4   3   8        3.92        0.44      0.61 o 
   5   3   8       37.12       46.82      1.82 o 
   6   3   8      279.71      274.97      4.50 o 
   7   3   8       57.07       62.24      2.42 o 
   8   3   8       19.28       17.66      1.96 o 
   9   3   8      133.79      144.44      5.04 o 
  10   3   8        0.00       -0.16      1.46 o 
  11   3   8       26.73       28.66      3.64 o 
  -6   4   8        0.27       -0.08      2.65 o 
  -5   4   8        1.68        2.26      1.83 o 
  -4   4   8      109.53      104.26      5.81 o 
  -3   4   8        7.14        5.83      2.08 o 
  -2   4   8      971.29      926.92     14.38 o 
  -1   4   8       68.01       66.18      2.86 o 
   0   4   8      237.97      256.35      5.00 o 
   1   4   8     1389.80     1398.99     10.94 o 
   2   4   8      302.93      301.17      5.73 o 
   3   4   8      302.65      282.67      3.45 o 
   4   4   8      137.96      131.09      2.69 o 
   5   4   8       51.19       50.87      1.89 o 
   6   4   8      111.60      112.05      2.91 o 
   7   4   8       73.97       70.84      2.55 o 
   8   4   8       13.75       13.44      2.08 o 
   9   4   8       16.05       12.13      1.62 o 
  10   4   8        1.82        0.18      2.10 o 
  11   4   8        1.43       -2.23      2.43 o 
  -5   5   8       23.70       19.25      3.26 o 
  -4   5   8       31.48       32.69      3.74 o 
  -3   5   8        1.25        1.22      1.97 o 
  -2   5   8       48.95       51.21      2.91 o 
  -1   5   8      633.53      620.74     10.38 o 
   0   5   8        1.64        2.83      1.00 o 
   1   5   8      168.29      166.49      3.19 o 
   2   5   8        1.78        1.67      0.75 o 
   3   5   8        0.94        0.52      0.65 o 
   4   5   8       27.87       30.86      1.34 o 
   5   5   8      131.66      131.10      2.40 o 
   6   5   8      138.01      125.25      3.10 o 
   7   5   8        0.61        0.10      0.92 o 
   8   5   8       11.06        6.90      1.28 o 
   9   5   8        3.17        4.26      2.08 o 
  10   5   8       17.74       16.31      2.52 o 
  11   5   8        0.00       -0.12      2.25 o 
  -5   6   8        9.72       13.70      3.28 o 
  -4   6   8        6.34        8.63      2.86 o 
  -3   6   8        3.93        5.41      1.63 o 
  -2   6   8       82.06       83.02      4.21 o 
  -1   6   8      219.23      209.63      5.27 o 
   0   6   8       93.42       91.82      3.43 o 
   1   6   8        0.14        0.00      0.96 o 
   2   6   8       74.46       70.09      2.23 o 
   3   6   8       18.04       16.29      1.25 o 
   4   6   8      131.97      140.05      3.12 o 
   5   6   8        3.32        4.53      1.24 o 
   6   6   8        0.01       -0.82      0.82 o 
   7   6   8       32.43       38.41      2.38 o 
   8   6   8       71.83       76.80      2.88 o 
   9   6   8        1.38        0.19      1.61 o 
  10   6   8        1.22       -1.81      1.81 o 
  11   6   8        2.29        2.23      1.78 o 
  -4   7   8       91.12       92.71      6.21 o 
  -3   7   8       10.10        7.95      2.21 o 
  -2   7   8      313.04      310.33      9.85 o 
  -1   7   8       33.93       38.49      2.60 o 
   0   7   8       88.52       84.16      3.43 o 
   1   7   8        0.11       -0.44      1.08 o 
   2   7   8        3.17        3.38      0.95 o 
   3   7   8       10.58        9.69      1.10 o 
   4   7   8        0.04        2.18      0.87 o 
   5   7   8       27.82       30.08      1.71 o 
   6   7   8       49.42       62.78      2.89 o 
   7   7   8        0.00       -1.35      1.35 o 
   8   7   8       19.80       20.88      3.20 o 
   9   7   8       16.94       21.75      2.53 o 
  10   7   8        0.22        2.51      1.94 o 
  11   7   8        0.18       -2.90      3.76 o 
  -3   8   8        5.21        5.49      2.55 o 
  -2   8   8       15.19       11.86      2.76 o 
  -1   8   8        2.06        1.51      2.00 o 
   0   8   8        0.00       -0.36      1.94 o 
   1   8   8       65.50       59.63      2.97 o 
   2   8   8       38.73       51.19      2.75 o 
   3   8   8       10.86       10.34      1.24 o 
   4   8   8      159.84      165.75      4.65 o 
   5   8   8        6.67        6.21      4.98 o 
   6   8   8       38.69       40.95      4.11 o 
   7   8   8       53.63       55.13      4.81 o 
   8   8   8       83.38       90.16      4.11 o 
   9   8   8        6.86        5.69      1.82 o 
  10   8   8        0.03        0.00      1.93 o 
  -2   9   8       49.50       45.08      4.64 o 
  -1   9   8       21.22       23.20      3.31 o 
   0   9   8        0.63       -1.67      2.19 o 
   1   9   8       43.43       48.40      4.21 o 
   2   9   8       17.31       15.46      2.66 o 
   3   9   8       11.47       12.37      1.91 o 
   4   9   8        4.08        4.14      1.42 o 
   5   9   8        1.39        0.39      1.43 o 
   6   9   8        0.01        0.53      1.59 o 
   7   9   8        9.79       14.38      2.07 o 
   8   9   8       18.09       17.08      3.82 o 
   9   9   8        0.80       -1.18      1.82 o 
  10   9   8        0.06        0.93      2.49 o 
  -1  10   8        0.03       -1.03      1.99 o 
   0  10   8       10.32        6.82      2.52 o 
   1  10   8       11.54        8.78      2.34 o 
   2  10   8       55.13       50.49      4.36 o 
   3  10   8        3.06        5.90      2.09 o 
   4  10   8       14.12       15.92      2.06 o 
   5  10   8       79.14       87.71      4.06 o 
   6  10   8        4.97        6.72      1.89 o 
   7  10   8       21.19       28.88      2.88 o 
   8  10   8       21.75       19.98      4.42 o 
   9  10   8        8.96        8.21      3.94 o 
   1  11   8        9.34        6.27      2.42 o 
   2  11   8        2.64        2.82      2.07 o 
   3  11   8        1.94        2.49      1.69 o 
   4  11   8        0.00       -0.92      2.57 o 
   5  11   8       12.89        6.89      2.09 o 
   6  11   8        4.83        4.46      1.87 o 
   7  11   8        8.35       12.10      2.41 o 
   8  11   8        0.75        8.07      4.07 o 
   3  12   8        0.51        1.85      2.33 o 
   4  12   8        7.25        6.46      2.93 o 
   5  12   8        3.16       -0.20      1.94 o 
   6  12   8        0.17        0.62      4.35 o 
   7  12   8        0.13        3.02      2.37 o 
  -2  -8   9        5.98        3.70      2.38 o 
  -1  -8   9       14.91       19.67      4.06 o 
   0  -8   9        2.26       -2.83      2.85 o 
   1  -8   9        0.60        2.76      2.09 o 
  -4  -7   9       27.44       29.61      3.99 o 
  -3  -7   9        1.03        3.73      2.51 o 
  -1  -7   9       30.00       33.81      4.16 o 
   0  -7   9        4.74        5.12      2.30 o 
   1  -7   9       92.74       93.83      6.40 o 
   2  -7   9       48.23       44.28      4.86 o 
   3  -7   9        7.93        9.19      2.66 o 
  -5  -6   9       24.08       19.93      3.47 o 
  -4  -6   9       65.97       63.40      5.31 o 
  -3  -6   9       10.43        9.92      2.62 o 
  -2  -6   9       69.01       63.69      5.22 o 
  -1  -6   9       28.21       28.38      3.83 o 
   0  -6   9      175.89      165.34      7.90 o 
   1  -6   9       16.16       15.66      2.98 o 
   2  -6   9       35.47       42.06      4.52 o 
   3  -6   9       35.77       27.42      3.61 o 
   4  -6   9        4.68        2.69      2.18 o 
   5  -6   9        2.21        4.01      2.60 o 
  -6  -5   9        4.36        4.12      1.79 o 
  -5  -5   9        1.14        1.37      1.72 o 
  -4  -5   9        0.00        3.43      2.27 o 
  -3  -5   9       11.62        8.32      2.25 o 
  -2  -5   9        9.89       12.08      2.68 o 
  -1  -5   9       22.90       25.80      3.49 o 
   0  -5   9        2.66        3.31      2.06 o 
   1  -5   9       19.31       21.78      3.02 o 
   2  -5   9       19.72       22.12      3.00 o 
   3  -5   9        1.07       -0.68      2.08 o 
   4  -5   9       70.46       78.74      5.64 o 
   5  -5   9        9.94       11.69      2.86 o 
   6  -5   9       15.56       20.50      3.98 o 
  -6  -4   9       12.40        9.90      1.83 o 
  -5  -4   9        2.33        2.72      1.72 o 
  -4  -4   9      205.74      203.15      8.45 o 
  -3  -4   9        0.04       -2.29      2.29 o 
  -2  -4   9       37.40       39.74      3.87 o 
  -1  -4   9      356.69      337.57      9.99 o 
   0  -4   9      867.80      876.92     15.81 o 
   1  -4   9       30.18       25.20      3.01 o 
   2  -4   9        0.94        1.74      1.86 o 
   3  -4   9       22.12       20.00      2.96 o 
   4  -4   9       10.49        8.51      1.62 o 
   5  -4   9        0.03        3.51      1.66 o 
   6  -4   9       30.03       32.68      2.95 o 
   7  -4   9       11.28        4.30      6.57 o 
  -6  -3   9        9.64       12.87      2.14 o 
  -5  -3   9        4.31        1.60      1.38 o 
  -4  -3   9       15.05       12.36      2.59 o 
  -3  -3   9       11.27       10.25      1.83 o 
  -2  -3   9        0.19       -1.63      1.79 o 
  -1  -3   9      207.12      205.81      7.49 o 
   0  -3   9       88.65       87.65      3.39 o 
   1  -3   9      341.03      340.83      6.47 o 
   2  -3   9      306.48      298.06      6.21 o 
   3  -3   9      152.12      147.34      5.32 o 
   4  -3   9      110.15      104.79      4.03 o 
   5  -3   9       14.95       21.78      2.83 o 
   6  -3   9        3.68        3.56      1.52 o 
   7  -3   9      119.52      142.20      8.07 o 
   8  -3   9       20.54       11.13      3.16 o 
  -7  -2   9        0.89       -1.02      2.65 o 
  -6  -2   9       81.10       78.01      5.43 o 
  -5  -2   9        0.61        0.23      1.23 o 
  -4  -2   9      160.35      173.03      5.02 o 
  -3  -2   9      473.73      406.13      7.13 o 
  -2  -2   9        6.54        9.53      1.35 o 
  -1  -2   9      219.33      229.42      7.52 o 
   0  -2   9     2204.08     2193.72     14.63 o 
   1  -2   9      560.90      558.77      6.19 o 
   2  -2   9      312.00      303.84      7.73 o 
   3  -2   9       26.46       21.67      1.89 o 
   4  -2   9       35.82       33.59      2.36 o 
   5  -2   9       38.27       35.42      2.50 o 
   6  -2   9        0.17       -0.39      1.50 o 
   7  -2   9        0.02       -1.12      1.39 o 
   8  -2   9       19.51       11.93      4.23 o 
  -7  -1   9       32.67       41.30      4.77 o 
  -6  -1   9       15.48       14.96      3.17 o 
  -5  -1   9        0.00       -0.43      1.76 o 
  -4  -1   9       10.46        4.78      1.43 o 
  -3  -1   9      176.73      157.76      4.51 o 
  -2  -1   9        5.22        6.52      1.21 o 
  -1  -1   9       87.86       88.06      2.91 o 
   0  -1   9       10.84        8.05      1.10 o 
   1  -1   9      131.49      126.56      2.93 o 
   2  -1   9      108.26       97.94      2.62 o 
   3  -1   9        3.66        1.69      0.80 o 
   4  -1   9      186.28      177.91      4.60 o 
   5  -1   9       48.07       49.75      2.12 o 
   6  -1   9       61.34       56.93      3.00 o 
   7  -1   9      137.34      123.35      4.70 o 
   8  -1   9       15.68        9.39      1.81 o 
   9  -1   9        4.23        6.06      1.74 o 
  -6   0   9       69.60       96.67      6.15 o 
  -5   0   9        1.17        5.66      2.31 o 
  -4   0   9      187.02      171.04      6.83 o 
  -3   0   9        3.12        0.68      1.12 o 
  -2   0   9       41.56       37.70      2.16 o 
  -1   0   9      138.16      123.70      3.40 o 
   0   0   9       10.19       12.76      0.95 o 
   1   0   9      162.12      163.69      2.74 o 
   2   0   9      432.45      435.76      5.27 o 
   3   0   9       46.94       49.05      1.89 o 
   4   0   9       65.34       61.50      2.69 o 
   5   0   9       22.61       20.70      1.38 o 
   6   0   9        0.85        0.39      1.01 o 
   7   0   9        0.77        2.47      1.40 o 
   8   0   9       28.84       29.27      2.61 o 
   9   0   9        0.58        1.09      1.99 o 
  -6   1   9       14.65       13.10      3.15 o 
  -5   1   9        3.06        5.68      2.15 o 
  -4   1   9      157.99      154.51      6.63 o 
  -3   1   9       33.94       30.67      3.02 o 
  -2   1   9        1.41        0.53      0.84 o 
  -1   1   9       60.83       53.39      2.36 o 
   0   1   9        2.67        1.45      0.63 o 
   1   1   9      393.53      372.60      3.39 o 
   2   1   9      483.02      484.90      5.46 o 
   3   1   9       64.65       62.80      2.06 o 
   4   1   9      100.15       87.68      2.43 o 
   5   1   9       72.52       70.13      2.78 o 
   6   1   9        0.81        1.96      1.51 o 
   7   1   9        2.05        2.16      1.26 o 
   8   1   9      133.11      141.30      4.98 o 
   9   1   9        1.05        3.28      2.27 o 
  10   1   9        8.27        6.13      1.91 o 
  -6   2   9       51.26       48.81      4.80 o 
  -5   2   9        5.21        5.65      2.38 o 
  -4   2   9      124.93      126.86      6.24 o 
  -3   2   9      311.20      314.15      8.87 o 
  -2   2   9      147.15      144.63      5.54 o 
  -1   2   9      312.55      315.82      5.73 o 
   0   2   9      252.25      242.01      3.25 o 
   1   2   9      110.47      118.66      2.03 o 
   2   2   9      534.26      516.69      5.52 o 
   3   2   9       15.22       11.91      1.02 o 
   4   2   9      107.12      105.13      3.58 o 
   5   2   9        0.01       -0.97      1.27 o 
   6   2   9        2.93       -0.69      1.80 o 
   7   2   9       31.36       33.05      2.66 o 
   8   2   9       59.25       56.70      3.39 o 
   9   2   9       19.93       14.57      2.13 o 
  -6   3   9       80.78       98.96      6.68 o 
  -5   3   9       69.10       71.62      5.35 o 
  -4   3   9       93.08       94.42      5.62 o 
  -3   3   9      235.99      240.34      8.10 o 
  -2   3   9        9.69       11.36      2.14 o 
  -1   3   9      663.09      641.10     15.25 o 
   0   3   9       14.50       16.39      1.52 o 
   1   3   9       62.93       63.59      2.42 o 
   2   3   9        2.62        5.46      0.69 o 
   3   3   9        7.13        7.46      1.54 o 
   4   3   9      135.36      152.27      4.32 o 
   5   3   9        9.19        8.14      2.22 o 
   6   3   9       82.69       85.91      3.11 o 
   7   3   9       47.59       52.97      4.56 o 
   8   3   9       50.20       48.21      2.87 o 
   9   3   9        0.03        1.51      1.48 o 
  10   3   9        1.54        4.74      2.34 o 
  -5   4   9        6.66        5.19      2.57 o 
  -4   4   9       48.46       51.20      4.42 o 
  -3   4   9       16.78       15.14      2.56 o 
  -2   4   9        1.37        1.13      1.76 o 
  -1   4   9      255.20      245.70      5.44 o 
   0   4   9       18.40       21.24      1.78 o 
   1   4   9      426.90      426.04      6.39 o 
   2   4   9      241.92      230.22      6.49 o 
   3   4   9       18.50       16.04      1.02 o 
   4   4   9       54.62       58.07      4.56 o 
   5   4   9       15.95       10.95      3.28 o 
   6   4   9       44.04       42.95      2.74 o 
   7   4   9       50.25       46.47      2.18 o 
   8   4   9       92.43      102.60      3.31 o 
   9   4   9      110.73      120.82      6.29 o 
  10   4   9        0.01        0.73      3.66 o 
  11   4   9        9.43        3.20      3.40 o 
  -5   5   9        3.19        3.67      2.47 o 
  -4   5   9        0.01       -0.21      2.00 o 
  -3   5   9       52.11       56.78      4.47 o 
  -2   5   9       61.04       59.63      3.15 o 
  -1   5   9      179.45      171.98      6.47 o 
   0   5   9       16.79       16.02      1.69 o 
   1   5   9       61.83       58.58      2.66 o 
   2   5   9       54.77       58.82      2.06 o 
   3   5   9       67.01       64.36      1.90 o 
   4   5   9        4.47        3.14      0.73 o 
   5   5   9      114.08      127.66      4.09 o 
   6   5   9      163.50      166.10      4.81 o 
   7   5   9       75.85       78.26      3.62 o 
   8   5   9      319.65      338.13      5.75 o 
   9   5   9       52.26       48.58      2.68 o 
  10   5   9        7.81       10.60      2.22 o 
  11   5   9        4.92       10.37      8.27 o 
  -4   6   9       14.78       13.66      3.24 o 
  -3   6   9       16.08       13.30      2.17 o 
  -2   6   9      199.62      221.44      5.97 o 
  -1   6   9       24.64       20.85      2.05 o 
   0   6   9      381.57      386.48      9.17 o 
   1   6   9       20.70       21.30      1.88 o 
   2   6   9      174.49      186.36      3.66 o 
   3   6   9      187.49      184.87      3.68 o 
   4   6   9       20.26       20.24      1.24 o 
   5   6   9      202.28      195.86      3.77 o 
   6   6   9        2.40        3.00      1.45 o 
   7   6   9        2.74        1.40      2.66 o 
   8   6   9       47.04       50.54      3.51 o 
   9   6   9       16.55       13.99      1.66 o 
  10   6   9        9.34       11.78      2.12 o 
  11   6   9        0.08        2.28      2.03 o 
  -3   7   9       25.03       23.28      3.61 o 
  -2   7   9        0.26       -0.36      2.04 o 
  -1   7   9      141.53      138.57      4.72 o 
   0   7   9       60.13       53.90      2.99 o 
   1   7   9        0.69       -0.37      1.37 o 
   2   7   9       14.10       12.74      1.55 o 
   3   7   9       22.91       22.87      1.58 o 
   4   7   9       37.80       42.88      1.76 o 
   5   7   9        8.52        6.64      1.18 o 
   6   7   9        3.74        5.52      2.08 o 
   7   7   9       21.05       26.23      3.67 o 
   8   7   9       24.14       23.69      3.83 o 
   9   7   9       19.36       24.90      4.18 o 
  10   7   9        7.38        2.73      4.42 o 
  11   7   9        4.23        1.28      5.20 o 
  -3   8   9       37.70       47.48      5.01 o 
  -2   8   9       64.28       63.90      5.11 o 
  -1   8   9       10.25       10.68      2.77 o 
   0   8   9       13.45       10.69      1.72 o 
   1   8   9       37.66       41.27      4.93 o 
   2   8   9      189.60      196.61      5.24 o 
   3   8   9        1.07       -0.49      1.05 o 
   4   8   9       82.55       89.20      3.33 o 
   5   8   9        0.93       -0.23      1.19 o 
   6   8   9        1.74        0.31      1.46 o 
   7   8   9        0.00       -2.80      2.80 o 
   8   8   9        5.24        2.69      2.86 o 
   9   8   9       12.73       13.91      3.89 o 
  10   8   9       13.04       18.49      4.25 o 
  -2   9   9        0.98       -1.17      2.62 o 
  -1   9   9        2.01       -0.43      2.08 o 
   0   9   9       49.68       54.04      4.54 o 
   1   9   9        0.18        0.13      1.52 o 
   2   9   9        8.37        8.30      2.17 o 
   3   9   9       17.34       10.87      1.63 o 
   4   9   9       10.36        6.29      1.30 o 
   5   9   9       11.98       16.76      2.08 o 
   6   9   9        4.09        1.88      1.69 o 
   7   9   9        0.02        1.26      2.00 o 
   8   9   9        4.10        1.45      3.31 o 
   9   9   9        3.02       -1.60      3.54 o 
  10   9   9        0.63        2.26      3.67 o 
   0  10   9       35.36       32.77      3.86 o 
   1  10   9        0.35        3.66      2.13 o 
   2  10   9        7.06        9.49      2.36 o 
   3  10   9       49.90       46.41      4.17 o 
   4  10   9        0.03        0.35      1.42 o 
   5  10   9       74.08       81.67      3.92 o 
   6  10   9        0.62        2.22      1.99 o 
   7  10   9       19.99       15.79      3.34 o 
   8  10   9        7.80        4.73      3.34 o 
   9  10   9        5.36        1.88      2.90 o 
   1  11   9        0.01        0.09      1.75 o 
   2  11   9        8.20        4.12      1.74 o 
   3  11   9        0.40        5.38      2.50 o 
   4  11   9        0.03       -1.91      2.15 o 
   5  11   9        0.86        4.67      3.95 o 
   6  11   9        0.07        4.80      3.74 o 
   7  11   9        0.28        2.02      3.45 o 
   8  11   9        2.60        5.78      4.06 o 
   4  12   9        1.93       -2.27      3.05 o 
   5  12   9        3.54        1.95      2.20 o 
   6  12   9        2.11        9.56      4.26 o 
  -3  -7  10        2.58        6.23      2.68 o 
  -2  -7  10       52.73       52.97      5.25 o 
  -1  -7  10       34.93       43.23      4.62 o 
   0  -7  10      168.69      180.02      9.13 o 
   1  -7  10        5.59       -2.15      2.38 o 
   2  -7  10       37.77       45.61      5.06 o 
  -4  -6  10        7.36        9.40      2.81 o 
  -3  -6  10       34.85       29.93      3.92 o 
  -2  -6  10        0.64        0.36      2.08 o 
  -1  -6  10        7.95        4.25      2.47 o 
   0  -6  10        0.00       -0.21      2.00 o 
   1  -6  10        5.05        3.66      2.39 o 
   2  -6  10        0.10       -1.38      2.28 o 
   3  -6  10       14.81        8.33      2.64 o 
   4  -6  10       35.24       24.52      3.79 o 
  -5  -5  10        8.46       16.06      4.01 o 
  -4  -5  10        3.98        2.82      1.88 o 
  -3  -5  10       63.95       71.11      5.36 o 
  -2  -5  10       14.96       13.31      2.95 o 
  -1  -5  10      188.31      200.38      8.57 o 
   0  -5  10       79.79       78.04      5.61 o 
   1  -5  10        1.97        0.95      1.73 o 
   2  -5  10       45.32       46.53      4.48 o 
   3  -5  10      135.75      133.91      7.33 o 
   4  -5  10        9.22        6.65      2.30 o 
   5  -5  10       10.85       10.48      2.93 o 
  -5  -4  10       12.23       14.57      1.98 o 
  -4  -4  10       29.44       26.37      2.34 o 
  -3  -4  10       46.92       47.41      4.49 o 
  -2  -4  10        0.09       -1.30      1.97 o 
  -1  -4  10       73.74       72.18      5.09 o 
   0  -4  10       76.70       76.54      5.18 o 
   1  -4  10       62.46       59.25      4.59 o 
   2  -4  10       18.97       13.61      2.47 o 
   3  -4  10        0.98        2.32      2.05 o 
   4  -4  10        0.15        0.31      2.57 o 
   5  -4  10       93.85       92.71      4.94 o 
   6  -4  10        0.26        3.27      1.65 o 
  -6  -3  10        4.61        7.14      1.90 o 
  -5  -3  10        4.94        5.10      2.52 o 
  -4  -3  10        0.00        2.53      1.40 o 
  -3  -3  10       85.41       82.91      5.47 o 
  -2  -3  10        0.01       -0.85      1.74 o 
  -1  -3  10      117.18      116.96      6.05 o 
   0  -3  10       13.36       11.02      2.41 o 
   1  -3  10       16.50       17.44      1.95 o 
   2  -3  10      259.57      262.43      6.06 o 
   3  -3  10        7.87        7.30      2.86 o 
   4  -3  10        1.10        0.69      2.10 o 
   5  -3  10       75.03       75.43      3.77 o 
   6  -3  10       11.48       17.30      2.34 o 
   7  -3  10       14.01       25.48      3.88 o 
  -6  -2  10        2.68       -0.79      2.13 o 
  -5  -2  10       71.72       72.60      3.74 o 
  -4  -2  10        7.34        4.78      1.56 o 
  -3  -2  10      206.03      168.51      4.90 o 
  -2  -2  10       16.67       19.67      2.70 o 
  -1  -2  10      317.65      322.53      6.52 o 
   0  -2  10      260.49      257.54      4.62 o 
   1  -2  10        0.36       -0.20      1.29 o 
   2  -2  10      370.09      366.75      6.83 o 
   3  -2  10        4.54        2.56      1.85 o 
   4  -2  10       43.73       48.72      4.95 o 
   5  -2  10        8.25        3.88      1.33 o 
   6  -2  10        4.67        2.84      2.01 o 
   7  -2  10       23.12       36.58      4.27 o 
   8  -2  10       17.82       24.75      2.86 o 
  -6  -1  10        1.30        3.73      2.73 o 
  -5  -1  10        0.64        1.32      2.20 o 
  -4  -1  10        0.34        0.25      1.19 o 
  -3  -1  10       17.03       13.27      1.98 o 
  -2  -1  10        2.48        1.68      1.85 o 
  -1  -1  10       44.72       44.64      2.58 o 
   0  -1  10      868.58      846.06      8.23 o 
   1  -1  10      560.98      527.34      6.36 o 
   2  -1  10      489.72      481.65      6.01 o 
   3  -1  10        1.51       -0.39      0.95 o 
   4  -1  10       18.91       14.20      1.70 o 
   5  -1  10       97.74      106.00      3.91 o 
   6  -1  10        9.23        9.91      1.59 o 
   7  -1  10        3.06        2.74      3.31 o 
   8  -1  10        3.10        3.85      1.71 o 
   9  -1  10        1.02        3.17      2.77 o 
  -6   0  10      256.24      298.84     10.75 o 
  -5   0  10       40.40       41.83      4.15 o 
  -4   0  10        3.26        6.19      2.06 o 
  -3   0  10        0.98        8.63      1.52 o 
  -2   0  10      522.83      471.09      7.41 o 
  -1   0  10        2.84        4.72      0.98 o 
   0   0  10      321.15      312.19      6.15 o 
   1   0  10        1.01        1.20      0.89 o 
   2   0  10      121.91      128.90      3.14 o 
   3   0  10      333.35      338.02      4.98 o 
   4   0  10        4.61        2.47      0.98 o 
   5   0  10       18.39       17.69      2.97 o 
   6   0  10        0.04       -1.70      2.20 o 
   7   0  10       12.09       15.09      1.97 o 
   8   0  10        2.74        4.29      1.75 o 
   9   0  10       21.50       20.06      2.46 o 
  -6   1  10        2.27        7.39      2.91 o 
  -5   1  10       16.77       20.36      3.40 o 
  -4   1  10        3.20        3.83      2.22 o 
  -3   1  10        3.65        1.66      1.87 o 
  -2   1  10      311.83      280.15      5.79 o 
  -1   1  10       20.83       25.31      1.78 o 
   0   1  10        0.10       -0.43      0.83 o 
   1   1  10      380.81      382.22      5.29 o 
   2   1  10       25.48       22.96      1.46 o 
   3   1  10      387.91      380.54      5.15 o 
   4   1  10        1.89        0.20      1.27 o 
   5   1  10      166.80      158.21      7.06 o 
   6   1  10       87.13       91.00      5.65 o 
   7   1  10        0.25       -0.19      1.14 o 
   8   1  10       89.97       99.30      4.25 o 
   9   1  10        4.41        9.46      1.87 o 
  10   1  10        0.01        0.02      4.34 o 
  -5   2  10       62.39       71.21      5.45 o 
  -4   2  10        0.31       -0.33      1.65 o 
  -3   2  10      279.86      260.02      8.42 o 
  -2   2  10        3.46        0.58      1.42 o 
  -1   2  10       17.30       17.02      1.70 o 
   0   2  10       88.75       90.07      2.53 o 
   1   2  10       10.82       10.74      1.21 o 
   2   2  10      328.55      324.02      7.18 o 
   3   2  10        8.77       14.13      1.65 o 
   4   2  10        1.38       -1.14      1.34 o 
   5   2  10       30.89       28.86      3.43 o 
   6   2  10       47.35       49.04      4.22 o 
   7   2  10        2.70        2.31      1.66 o 
   8   2  10       14.32       16.52      2.15 o 
   9   2  10        0.33        0.45      2.17 o 
  10   2  10        1.05        2.65      2.32 o 
  -5   3  10       67.98       77.69      5.81 o 
  -4   3  10       11.14       15.63      3.00 o 
  -3   3  10        1.68        3.54      2.07 o 
  -2   3  10        5.71        8.75      2.17 o 
  -1   3  10        1.30        4.13      1.31 o 
   0   3  10      199.23      191.27      4.75 o 
   1   3  10       87.38       86.70      2.39 o 
   2   3  10       24.15       25.12      1.49 o 
   3   3  10       56.83       65.81      3.87 o 
   4   3  10        9.32        8.94      1.47 o 
   5   3  10       19.03       19.74      2.94 o 
   6   3  10       90.09      102.49      5.80 o 
   7   3  10       35.52       37.55      3.79 o 
   8   3  10        8.60        2.21      2.00 o 
   9   3  10        0.72        2.40      1.84 o 
  10   3  10        0.14        3.02      5.12 o 
  -5   4  10       35.60       35.10      4.35 o 
  -4   4  10        0.14        0.40      2.09 o 
  -3   4  10       60.25       68.60      4.79 o 
  -2   4  10      161.30      162.40      4.98 o 
  -1   4  10       13.70       13.91      1.73 o 
   0   4  10       70.30       69.04      2.98 o 
   1   4  10      384.42      384.65      6.34 o 
   2   4  10      172.95      166.38      3.63 o 
   3   4  10        0.08        0.49      1.07 o 
   4   4  10        2.69        3.48      1.28 o 
   5   4  10        2.91        3.01      1.35 o 
   6   4  10        0.49       -2.22      2.35 o 
   7   4  10       30.75       36.70      3.88 o 
   8   4  10        1.51       -2.21      2.21 o 
   9   4  10       11.16        2.89      2.04 o 
  10   4  10        0.84        0.94      1.19 o 
  -4   5  10       13.38       14.50      2.83 o 
  -3   5  10        2.79        0.66      1.52 o 
  -2   5  10        1.12        3.50      1.44 o 
  -1   5  10       87.61       89.87      3.73 o 
   0   5  10        0.80        1.84      1.20 o 
   1   5  10       42.32       38.42      2.36 o 
   2   5  10      107.54       95.97      3.27 o 
   3   5  10       10.94       10.62      0.99 o 
   4   5  10       16.68       15.19      1.41 o 
   5   5  10      129.67      126.96      3.54 o 
   6   5  10       25.70       23.59      2.26 o 
   7   5  10        3.40        0.69      1.57 o 
   8   5  10       58.24       56.38      3.52 o 
   9   5  10       10.08        6.83      1.76 o 
  -4   6  10        8.57        6.64      2.08 o 
  -3   6  10       37.63       36.89      3.05 o 
  -2   6  10      223.42      238.75      6.39 o 
  -1   6  10        3.10        3.36      1.45 o 
   0   6  10      682.39      686.11      9.66 o 
   1   6  10        0.85       -0.23      1.27 o 
   2   6  10        4.04        3.71      1.20 o 
   3   6  10      277.42      287.20      4.69 o 
   4   6  10        4.18        4.38      0.86 o 
   5   6  10       53.64       47.55      2.31 o 
   6   6  10        0.15        0.87      1.29 o 
   7   6  10       10.14       10.56      1.87 o 
   8   6  10        0.85        0.77      3.91 o 
   9   6  10       24.50       31.19     10.34 o 
  10   6  10        1.15       -3.41      3.41 o 
  -3   7  10       17.74       15.58      2.37 o 
  -2   7  10        1.05       -0.03      1.38 o 
  -1   7  10        1.43        2.57      1.59 o 
   0   7  10       61.81       59.84      3.25 o 
   1   7  10        0.01       -0.78      1.37 o 
   2   7  10       95.89      103.29      3.79 o 
   3   7  10        9.24       11.20      1.31 o 
   4   7  10        2.50        2.40      1.01 o 
   5   7  10        0.80        0.66      1.40 o 
   6   7  10       10.81       18.18      2.09 o 
   7   7  10        3.55        3.42      1.67 o 
   8   7  10        0.03       -1.74      3.03 o 
   9   7  10        0.02        2.77      2.47 o 
  10   7  10        8.11       11.40      3.48 o 
  -2   8  10       36.37       43.43      4.64 o 
  -1   8  10        4.02        3.43      2.19 o 
   0   8  10       16.80       19.61      2.71 o 
   1   8  10       91.42       97.17      4.02 o 
   2   8  10       49.48       51.80      5.49 o 
   3   8  10        3.60        4.79      1.15 o 
   4   8  10        1.20        1.46      1.06 o 
   5   8  10        2.52        1.49      2.66 o 
   6   8  10       22.32       19.13      3.13 o 
   7   8  10       13.51       16.98      3.68 o 
   8   8  10        8.38       10.04      3.66 o 
   9   8  10       47.97       54.74      5.59 o 
  10   8  10       13.29       15.68      4.01 o 
  -1   9  10        2.47        1.51      1.96 o 
   0   9  10       33.22       34.04      3.90 o 
   1   9  10       14.67       11.23      2.41 o 
   2   9  10       66.05       59.73      3.33 o 
   3   9  10       16.37       15.85      1.90 o 
   4   9  10       17.75       17.96      1.73 o 
   5   9  10       15.86       13.00      1.94 o 
   6   9  10        4.40        8.31      3.97 o 
   7   9  10        5.48        0.75      3.15 o 
   8   9  10        6.24        6.87      3.58 o 
   9   9  10        0.48        2.26      3.01 o 
  10   9  10        0.92        3.78      3.74 o 
   0  10  10       41.41       39.39      4.40 o 
   1  10  10        3.67        9.29      2.42 o 
   2  10  10        3.93        5.88      2.55 o 
   3  10  10       52.32       50.80      4.43 o 
   4  10  10        0.52        0.46      1.77 o 
   5  10  10        4.46        3.84      1.65 o 
   6  10  10        5.45        2.53      3.25 o 
   7  10  10        0.15       -3.20      3.20 o 
   8  10  10        0.75       -0.22      3.61 o 
   9  10  10        4.36       -0.48      3.94 o 
   2  11  10        0.83       -1.03      2.43 o 
   3  11  10        8.77        8.27      2.55 o 
   4  11  10        1.28        3.31      2.16 o 
   5  11  10        1.94       -1.45      2.40 o 
   6  11  10        5.85        4.70      4.74 o 
   7  11  10        0.01       -1.87      2.63 o 
   8  11  10        1.72       -4.11      4.11 o 
  -2  -6  11        0.01        3.73      2.40 o 
  -1  -6  11        1.77       -3.06      3.06 o 
   0  -6  11       10.82        7.38      2.73 o 
   1  -6  11        5.79        5.82      2.71 o 
   3  -6  11       80.52       83.93      6.33 o 
  -4  -5  11       67.33       68.34      5.67 o 
  -3  -5  11       80.53       93.64      6.43 o 
  -2  -5  11       79.00       81.01      6.02 o 
  -1  -5  11        8.78        8.77      2.77 o 
   0  -5  11        1.07       -0.23      1.94 o 
   1  -5  11      193.41      198.58      8.92 o 
   2  -5  11       40.61       39.65      4.29 o 
   3  -5  11       28.80       30.79      3.99 o 
   4  -5  11       28.13       33.76      4.23 o 
  -4  -4  11       39.32       45.05      4.77 o 
  -3  -4  11        0.09       -1.03      2.20 o 
  -2  -4  11       33.10       29.21      3.85 o 
  -1  -4  11       19.40       21.83      3.38 o 
   0  -4  11       78.87       75.64      5.41 o 
   1  -4  11      102.23       97.78      6.11 o 
   2  -4  11      120.17      116.05      6.47 o 
   3  -4  11       38.98       37.03      4.03 o 
   4  -4  11        5.84        7.30      2.36 o 
   5  -4  11       77.67       80.02      5.32 o 
   6  -4  11        8.10        2.48      4.96 o 
  -5  -3  11        4.39        1.55      1.49 o 
  -4  -3  11        4.95        6.79      2.69 o 
  -3  -3  11       33.71       39.01      4.15 o 
  -2  -3  11       71.97       71.08      5.21 o 
  -1  -3  11        5.42        4.48      1.83 o 
   0  -3  11      162.19      173.31      7.44 o 
   1  -3  11       11.98        7.67      2.46 o 
   2  -3  11        9.23        9.26      1.81 o 
   3  -3  11       38.34       40.21      2.79 o 
   4  -3  11        3.85        4.50      1.83 o 
   5  -3  11        1.11        1.64      2.49 o 
   6  -3  11       12.18       12.51      3.07 o 
  -5  -2  11       62.12       65.61      3.79 o 
  -4  -2  11        8.76        7.51      2.64 o 
  -3  -2  11        2.60        5.13      2.12 o 
  -2  -2  11      124.38      118.84      6.30 o 
  -1  -2  11       16.91       12.49      3.96 o 
   0  -2  11       26.60       27.08      2.31 o 
   1  -2  11       18.20       15.21      1.89 o 
   2  -2  11      329.07      325.17      6.81 o 
   3  -2  11        8.27        7.11      1.60 o 
   4  -2  11       66.52       63.89      3.33 o 
   5  -2  11        1.22        1.97      1.43 o 
   6  -2  11       78.32       74.49      5.79 o 
   7  -2  11        1.03       -2.76      2.76 o 
  -5  -1  11       12.86       13.91      3.03 o 
  -4  -1  11       10.24        9.78      1.87 o 
  -3  -1  11       12.64       10.51      1.66 o 
  -2  -1  11      161.64      164.16      7.28 o 
  -1  -1  11       20.96       17.52      1.94 o 
   0  -1  11      227.24      227.82      5.55 o 
   1  -1  11        1.46        1.53      1.09 o 
   2  -1  11       86.75       88.47      2.87 o 
   3  -1  11       77.30       83.72      3.52 o 
   4  -1  11      240.54      237.17      7.45 o 
   5  -1  11      105.85      111.71      6.57 o 
   6  -1  11       17.65       18.35      3.33 o 
   7  -1  11        1.95        2.48      1.83 o 
   8  -1  11       18.30       24.98      2.64 o 
  -5   0  11       26.59       24.19      3.51 o 
  -4   0  11       79.62       67.42      4.80 o 
  -3   0  11       10.06       10.45      1.69 o 
  -2   0  11       48.24       63.45      3.00 o 
  -1   0  11      157.95      133.90      4.46 o 
   0   0  11       48.35       40.74      2.53 o 
   1   0  11       20.37       24.13      1.77 o 
   2   0  11      652.44      648.91      7.25 o 
   3   0  11       15.26       13.94      1.41 o 
   4   0  11       14.92       12.33      2.16 o 
   5   0  11       73.32       72.81      5.25 o 
   6   0  11        1.37        2.15      2.04 o 
   7   0  11        0.06       -1.27      2.35 o 
   8   0  11       25.14       28.89      4.15 o 
   9   0  11        0.88        3.54      2.71 o 
  -5   1  11       10.89       12.26      3.08 o 
  -4   1  11       16.97       13.23      2.80 o 
  -3   1  11        4.90        6.47      2.07 o 
  -2   1  11      350.74      307.31      6.38 o 
  -1   1  11       30.83       31.47      1.84 o 
   0   1  11       46.96       41.20      2.49 o 
   1   1  11      492.83      503.63      6.48 o 
   2   1  11        1.35        3.03      0.97 o 
   3   1  11      186.84      195.43      3.96 o 
   4   1  11       14.32       12.64      1.69 o 
   5   1  11        8.77       -0.10      2.48 o 
   6   1  11       93.65      100.48      6.21 o 
   7   1  11       14.61        9.90      2.51 o 
   8   1  11       43.74       36.20      4.34 o 
   9   1  11        0.06        6.22      2.56 o 
  -5   2  11       28.36       27.77      3.81 o 
  -4   2  11       30.79       39.06      4.04 o 
  -3   2  11        6.24        6.62      2.13 o 
  -2   2  11      206.47      202.52      5.47 o 
  -1   2  11        5.73        4.32      1.37 o 
   0   2  11       24.77       25.14      2.03 o 
   1   2  11       34.36       37.95      2.33 o 
   2   2  11      343.77      334.30      5.12 o 
   3   2  11      365.10      370.15      7.13 o 
   4   2  11       14.30       10.89      1.65 o 
   5   2  11       79.07       67.20      5.02 o 
   6   2  11        5.94        6.95      2.18 o 
   7   2  11        3.92        1.36      2.33 o 
   8   2  11       12.14        6.39      2.32 o 
   9   2  11        1.34        2.76      1.87 o 
  10   2  11        5.49        7.57      2.71 o 
  -4   3  11       20.32       21.02      3.54 o 
  -3   3  11        6.85        6.32      2.33 o 
  -2   3  11       13.43       11.42      1.83 o 
  -1   3  11      108.80      110.62      3.97 o 
   0   3  11        0.27       -0.07      1.06 o 
   1   3  11      578.86      578.72      8.17 o 
   2   3  11        8.64       10.62      1.86 o 
   3   3  11      221.53      233.35      5.75 o 
   4   3  11      227.34      237.07      6.75 o 
   5   3  11        5.54        3.87      1.52 o 
   6   3  11       57.07       51.62      4.47 o 
   7   3  11        6.60        9.90      2.79 o 
   8   3  11        2.00        3.98      1.97 o 
   9   3  11        5.02        3.07      2.06 o 
  -4   4  11       88.77      103.16      6.52 o 
  -3   4  11        2.55        1.44      1.44 o 
  -2   4  11      121.86      131.76      4.70 o 
  -1   4  11      413.95      409.87      7.61 o 
   0   4  11      361.50      355.20      6.71 o 
   1   4  11       12.96       16.08      1.67 o 
   2   4  11      171.70      165.00      7.01 o 
   3   4  11       19.01       20.94      2.10 o 
   4   4  11       37.16       33.48      3.99 o 
   5   4  11        0.44        1.17      1.48 o 
   6   4  11        1.48        0.38      1.94 o 
   7   4  11        0.60       -1.89      2.13 o 
   8   4  11        1.59        3.80      2.43 o 
   9   4  11       17.68       19.33      3.26 o 
  -4   5  11        1.94        3.38      1.99 o 
  -3   5  11        6.99       10.36      1.99 o 
  -2   5  11       22.40       22.69      2.40 o 
  -1   5  11       52.00       53.30      3.11 o 
   0   5  11      119.26      105.44      3.96 o 
   1   5  11      187.16      186.16      4.91 o 
   2   5  11       13.18       15.19      2.92 o 
   3   5  11        0.01        0.42      1.28 o 
   4   5  11       52.66       58.87      3.14 o 
   5   5  11        0.27        2.28      1.54 o 
   6   5  11       60.31       63.99      3.39 o 
   7   5  11        0.93       -1.27      1.73 o 
   8   5  11       16.67       14.03      2.93 o 
   9   5  11       18.54       24.25      3.76 o 
  10   5  11       28.98       25.36      3.76 o 
  -3   6  11        1.76        3.16      1.87 o 
  -2   6  11      107.00      108.85      4.61 o 
  -1   6  11        0.44       -1.21      1.58 o 
   0   6  11       26.34       29.69      2.44 o 
   1   6  11      131.99      133.98      4.43 o 
   2   6  11        6.49        6.73      1.76 o 
   3   6  11       62.70       59.40      3.12 o 
   4   6  11       21.26       16.43      2.41 o 
   5   6  11        7.43        6.53      1.74 o 
   6   6  11        0.15        1.47      3.38 o 
   7   6  11        0.13        0.47      1.92 o 
   8   6  11        1.31       -2.62      2.96 o 
  10   6  11       12.55       18.97      8.70 o 
  -2   7  11       11.34       10.18      2.24 o 
  -1   7  11       22.67       23.51      2.50 o 
   0   7  11        6.00        9.11      1.80 o 
   1   7  11       55.59       52.90      3.07 o 
   2   7  11        1.52        2.77      1.32 o 
   3   7  11       20.20       21.09      2.44 o 
   4   7  11       63.19       66.45      3.42 o 
   5   7  11       22.44       18.95      1.75 o 
   6   7  11        0.37       -2.17      3.84 o 
   7   7  11       25.81       30.89      2.79 o 
   8   7  11        8.24        4.66      2.74 o 
   9   7  11        7.39        7.04      3.31 o 
  10   7  11       91.38       68.48      6.34 o 
  -1   8  11        4.29        9.56      5.33 o 
   0   8  11       44.57       45.04      3.07 o 
   1   8  11       43.63       49.70      3.12 o 
   2   8  11       20.24       19.89      2.27 o 
   3   8  11        1.31        1.78      1.37 o 
   4   8  11        0.70        0.77      1.12 o 
   5   8  11       39.48       40.97      3.10 o 
   6   8  11        0.44        0.62      2.63 o 
   7   8  11        3.50        2.01      2.63 o 
   8   8  11        0.51       -3.47      3.47 o 
   9   8  11        7.15        9.76      3.35 o 
  10   8  11        5.89        7.08      3.99 o 
   0   9  11       36.82       40.15      4.36 o 
   1   9  11        1.33       -0.89      1.90 o 
   2   9  11       51.12       52.42      3.24 o 
   3   9  11        6.23        2.92      1.79 o 
   4   9  11        0.40        2.46      1.29 o 
   5   9  11       23.41       21.28      4.51 o 
   6   9  11       61.18       72.03      5.87 o 
   7   9  11        0.35        2.85      3.07 o 
   8   9  11        3.81        8.72      3.84 o 
   9   9  11        5.04        5.89      3.79 o 
   1  10  11        0.16        1.99      2.29 o 
   2  10  11        3.13        2.32      2.23 o 
   3  10  11        0.88       -0.51      2.11 o 
   4  10  11       11.07       11.52      2.45 o 
   5  10  11        1.25        3.28      3.00 o 
   6  10  11       11.77        8.19      3.42 o 
   7  10  11        5.86        8.36      3.67 o 
   8  10  11        1.36        2.47      3.10 o 
   9  10  11        0.16        6.84      3.84 o 
   3  11  11        0.00        0.23      2.05 o 
   4  11  11        9.32       11.56      2.80 o 
   5  11  11        0.05       -2.91      2.91 o 
   6  11  11        0.55       -0.69      1.97 o 
   7  11  11        8.95        6.74      3.71 o 
  -2  -5  12       57.71       53.29      5.10 o 
  -1  -5  12       20.31       23.22      3.80 o 
   0  -5  12        0.71       -2.37      2.37 o 
   1  -5  12        0.07       -1.00      2.14 o 
   2  -5  12       81.85       96.43      6.76 o 
   3  -5  12        2.39        1.56      2.04 o 
  -3  -4  12       11.82       11.05      3.29 o 
  -2  -4  12        0.05       -2.71      2.71 o 
  -1  -4  12        2.60        2.00      2.21 o 
   0  -4  12        2.42        1.33      2.11 o 
   1  -4  12       52.97       56.76      4.88 o 
   2  -4  12       20.95       22.67      3.48 o 
   3  -4  12       16.86       16.79      3.08 o 
   4  -4  12       15.70       19.74      3.31 o 
   5  -4  12        8.13       10.43      3.07 o 
  -4  -3  12       15.69       15.75      3.24 o 
  -3  -3  12        9.97       13.41      3.02 o 
  -2  -3  12       34.11       31.92      3.93 o 
  -1  -3  12      112.79      110.46      6.48 o 
   0  -3  12        3.86        6.44      2.45 o 
   1  -3  12       82.18       88.74      5.68 o 
   2  -3  12       13.59        9.74      2.56 o 
   3  -3  12        0.40        0.28      1.49 o 
   4  -3  12        3.97        3.00      3.75 o 
   5  -3  12       12.44       20.41      9.31 o 
   6  -3  12        7.72       20.22      3.52 o 
  -4  -2  12       61.53       57.53      5.16 o 
  -3  -2  12        0.28        2.79      2.20 o 
  -2  -2  12       24.06       27.16      3.65 o 
  -1  -2  12        9.29       10.71      2.56 o 
   0  -2  12        7.21        6.55      2.21 o 
   1  -2  12      139.45      140.80      4.80 o 
   2  -2  12       30.48       25.94      2.39 o 
   3  -2  12       39.80       44.80      3.00 o 
   4  -2  12      294.85      282.32      6.90 o 
   5  -2  12        8.77        2.61      2.69 o 
   6  -2  12        7.14       15.50      3.58 o 
   7  -2  12       35.32       34.16      4.33 o 
  -4  -1  12       59.44       65.74      3.63 o 
  -3  -1  12       19.09       15.06      2.90 o 
  -2  -1  12       81.71       81.43      3.97 o 
  -1  -1  12       51.74       49.55      3.06 o 
   0  -1  12       75.30       69.39      3.41 o 
   1  -1  12      233.90      233.96      4.81 o 
   2  -1  12       95.24       91.00      3.81 o 
   3  -1  12        0.29        0.94      1.35 o 
   4  -1  12       51.42       45.20      4.48 o 
   5  -1  12        0.22       -3.02      3.02 o 
   6  -1  12        6.15        9.85      2.97 o 
   7  -1  12        2.53        5.68      2.84 o 
   8  -1  12        4.52       -3.15      3.15 o 
  -4   0  12        4.25        6.22      2.41 o 
  -3   0  12       14.29       13.32      1.97 o 
  -2   0  12        0.19       -0.21      1.64 o 
  -1   0  12      111.84       95.37      4.03 o 
   0   0  12        0.03       -0.61      1.28 o 
   1   0  12       76.28       80.12      2.90 o 
   2   0  12        0.16        1.36      1.22 o 
   3   0  12       26.29       24.79      1.98 o 
   4   0  12       29.42       27.46      2.39 o 
   5   0  12       41.47       39.35      4.16 o 
   6   0  12       46.74       45.92      4.82 o 
   7   0  12        1.77        4.55      2.46 o 
   8   0  12        1.75        1.43      2.46 o 
  -4   1  12       53.63       56.63      4.76 o 
  -3   1  12       10.43       10.70      2.33 o 
  -2   1  12       43.66       46.92      3.07 o 
  -1   1  12       91.89       89.34      3.92 o 
   0   1  12       25.47       20.58      2.02 o 
   1   1  12       36.80       40.83      2.16 o 
   2   1  12      634.70      643.01     11.22 o 
   3   1  12      215.41      216.42      5.78 o 
   4   1  12      177.62      171.93      5.20 o 
   5   1  12       32.19       14.85      3.67 o 
   6   1  12       37.47       33.82      4.15 o 
   7   1  12        4.74        9.65      3.12 o 
  -4   2  12      160.06      177.72      8.08 o 
  -3   2  12       18.07       21.63      3.02 o 
  -2   2  12       11.92       15.18      1.93 o 
  -1   2  12        4.37        1.85      2.13 o 
   0   2  12       17.58       17.27      1.90 o 
   1   2  12      230.35      243.75      5.72 o 
   2   2  12       46.93       49.13      3.66 o 
   3   2  12      160.22      168.62      5.15 o 
   4   2  12       49.25       48.14      5.56 o 
   5   2  12       53.59       47.25      3.10 o 
   7   2  12       22.23       36.52      4.36 o 
   8   2  12        1.21        2.21      2.35 o 
  -4   3  12       73.17       79.58      5.94 o 
  -3   3  12        5.48        7.29      1.79 o 
  -2   3  12        2.33        5.84      1.59 o 
  -1   3  12      103.73      109.47      4.11 o 
   0   3  12       62.38       59.34      4.84 o 
   1   3  12      136.20      146.03      4.46 o 
   2   3  12       73.34       73.91      3.71 o 
   3   3  12      372.18      373.26      7.62 o 
   4   3  12      159.85      161.25      5.18 o 
   5   3  12       36.04       35.24      3.27 o 
   7   3  12       14.42        2.14      2.40 o 
   8   3  12        2.21        7.89      3.06 o 
   9   3  12       11.58       14.79      3.17 o 
  -3   4  12       69.65       80.95     10.63 o 
  -2   4  12       43.35       41.53      3.41 o 
  -1   4  12       62.36       64.93      7.51 o 
   0   4  12       30.68       25.30      2.22 o 
   1   4  12      113.81      106.64      6.25 o 
   2   4  12       28.27       33.24      3.70 o 
   3   4  12       47.30       53.58      3.22 o 
   4   4  12        7.97        8.31      1.76 o 
   5   4  12       19.34       21.16      2.25 o 
   6   4  12       15.51       16.32      3.25 o 
   7   4  12       29.08       23.97      3.57 o 
   8   4  12        3.81        3.07      2.27 o 
   9   4  12        2.95        8.47      2.99 o 
  10   4  12        4.50        3.75      1.67 o 
  -3   5  12        0.68        3.12      2.05 o 
  -2   5  12        0.00        0.41      1.59 o 
  -1   5  12        6.47        4.90      1.87 o 
   0   5  12        6.18        5.70      1.65 o 
   1   5  12        6.89        7.06      1.55 o 
   2   5  12      395.43      422.23     11.82 o 
   3   5  12      187.92      189.91      5.74 o 
   4   5  12        0.40       -0.29      1.54 o 
   5   5  12        1.61        1.84      1.56 o 
   6   5  12        0.96        1.51      1.95 o 
   7   5  12        0.20       -1.13      2.37 o 
   9   5  12        0.68       -1.92      1.92 o 
  10   5  12        1.47       16.77      3.14 o 
  -2   6  12        4.50       -1.07      3.55 o 
  -1   6  12       16.31       17.75      2.26 o 
   0   6  12       18.40       22.17      2.30 o 
   1   6  12        5.31        6.80      1.52 o 
   2   6  12        5.01        5.54      2.46 o 
   3   6  12        0.15        0.53      1.80 o 
   4   6  12        0.00       -0.28      1.65 o 
   5   6  12        3.86        4.57      1.63 o 
   6   6  12        0.31       -0.04      1.78 o 
   7   6  12        4.08        3.96      1.63 o 
   8   6  12        6.82        2.25      1.83 o 
  10   6  12        3.71       -3.00      3.00 o 
  -2   7  12       27.20       27.27      3.02 o 
  -1   7  12        6.60        9.32      2.98 o 
   0   7  12       44.63       50.89      3.66 o 
   1   7  12       32.79       28.30      2.49 o 
   2   7  12       32.62       43.20      2.85 o 
   3   7  12       12.59       14.16      3.08 o 
   4   7  12       15.52        9.96      1.75 o 
   5   7  12       15.99       19.82      3.10 o 
   6   7  12        3.68        0.09      1.52 o 
   7   7  12       25.85       30.16      8.29 o 
   8   7  12       12.35        5.54      3.89 o 
  10   7  12        8.62        0.36      3.87 o 
  -1   8  12       41.39       50.04      4.52 o 
   0   8  12       16.88       14.91      3.49 o 
   1   8  12        0.57        2.39      1.49 o 
   2   8  12       19.14       15.90      2.07 o 
   3   8  12       25.57       25.61      2.41 o 
   4   8  12        3.49       -1.56      1.77 o 
   5   8  12       10.37        8.48      1.85 o 
   6   8  12        0.13        1.72      2.37 o 
   7   8  12        0.60        0.13      2.32 o 
   8   8  12        0.11        2.43      3.03 o 
   9   8  12        0.58       -2.01      3.32 o 
   0   9  12        9.30        8.33      2.78 o 
   1   9  12        1.02        2.55      4.79 o 
   2   9  12       45.52       47.63      3.22 o 
   3   9  12       18.96       20.00      2.24 o 
   4   9  12       66.32       68.30      3.58 o 
   5   9  12        9.96       13.37      2.25 o 
   6   9  12       15.09       16.98      3.62 o 
   7   9  12        0.92       -2.61      2.70 o 
   8   9  12        0.00       -3.75      3.75 o 
   9   9  12        0.48        2.12      3.46 o 
   2  10  12        0.66        5.19      2.45 o 
   3  10  12       17.54       17.42      2.88 o 
   4  10  12        1.64        1.77      1.40 o 
   5  10  12        0.60        0.72      3.01 o 
   6  10  12        0.00        5.21      3.64 o 
   7  10  12        1.45        5.40      3.92 o 
   8  10  12        0.32        1.04      3.67 o 
   5  11  12        6.34       -1.50      2.92 o 
   6  11  12        2.16       12.07      4.19 o 
  -1  -4  13       14.41       13.70      2.92 o 
   0  -4  13       40.98       47.30      4.91 o 
   1  -4  13       60.76       57.20      5.29 o 
   2  -4  13       60.37       57.32      5.27 o 
   3  -4  13        3.26        4.15      2.46 o 
  -2  -3  13       43.41       54.56      5.22 o 
  -1  -3  13       70.68       82.27      5.94 o 
   0  -3  13       30.91       28.24      3.72 o 
   1  -3  13        3.17        4.66      2.41 o 
   2  -3  13       16.80       19.17      3.05 o 
   3  -3  13      129.82      129.98      7.07 o 
   4  -3  13        0.09       -1.43      1.64 o 
  -3  -2  13       16.87       22.64      2.65 o 
  -2  -2  13        5.79       11.28      3.02 o 
  -1  -2  13       60.28       55.59      4.80 o 
   0  -2  13        9.30        8.32      2.44 o 
   1  -2  13       44.09       45.77      3.16 o 
   2  -2  13       31.75       34.21      2.75 o 
   3  -2  13        3.48        3.61      2.10 o 
   4  -2  13       80.33       81.01      6.05 o 
   5  -2  13       33.40       22.54      3.57 o 
   6  -2  13        0.01       -3.21      3.21 o 
  -3  -1  13       64.53       64.69      3.91 o 
  -2  -1  13        0.17        3.39      2.87 o 
  -1  -1  13       64.22       53.95      3.71 o 
   0  -1  13       41.74       46.47      3.02 o 
   1  -1  13        3.85        3.28      1.55 o 
   2  -1  13      115.16      120.84      4.57 o 
   3  -1  13        0.36        2.89      2.83 o 
   4  -1  13        4.81        3.89      2.82 o 
   7  -1  13       12.38       18.30      3.98 o 
  -3   0  13        8.25        9.39      2.04 o 
  -2   0  13        1.23        4.79      1.40 o 
  -1   0  13        6.37        6.04      4.29 o 
   0   0  13        0.05        0.34      1.40 o 
   1   0  13        6.01        2.90      1.26 o 
   2   0  13        5.05        6.67      1.92 o 
   3   0  13        4.11        6.55      1.62 o 
   4   0  13       10.68        9.64      2.97 o 
   5   0  13        2.90       -0.02      2.64 o 
   6   0  13       21.52       14.26      3.52 o 
   7   0  13        0.09        3.65      2.84 o 
   8   0  13       28.04       31.65      4.72 o 
  -3   1  13       56.67       59.97      5.70 o 
  -2   1  13       11.90       16.39      2.28 o 
  -1   1  13       15.13       14.08      3.07 o 
   0   1  13      157.67      168.14      5.26 o 
   1   1  13        1.79        1.40      1.24 o 
   2   1  13       99.82      104.41      4.38 o 
   3   1  13        3.18        2.09      1.32 o 
   4   1  13        4.83        2.23      2.36 o 
   5   1  13        4.43        3.78      1.68 o 
   6   1  13       23.54       11.20      2.99 o 
   7   1  13        3.01        2.00      2.41 o 
   8   1  13        0.91        6.29      2.99 o 
  -3   2  13        6.18        9.31      1.91 o 
  -2   2  13       10.19       10.31      2.96 o 
  -1   2  13        3.20        1.19      2.14 o 
   0   2  13       21.00       17.08      2.09 o 
   1   2  13       70.30       65.58      3.26 o 
   2   2  13       33.18       33.92      2.76 o 
   3   2  13       41.71       45.79      3.05 o 
   4   2  13      205.29      207.01      6.03 o 
   5   2  13       21.57       29.08      3.75 o 
   6   2  13       12.19        1.10      2.85 o 
   7   2  13       21.99       14.72      3.08 o 
   8   2  13        0.37        7.10      2.75 o 
   9   2  13        7.02       14.18      3.61 o 
  -3   3  13        1.35        4.10      1.98 o 
  -2   3  13       19.29       22.86      2.44 o 
  -1   3  13       21.09       21.10      3.62 o 
   0   3  13      246.57      243.73      9.55 o 
   1   3  13        5.09        3.07      2.28 o 
   2   3  13      110.37      111.88      4.63 o 
   3   3  13       70.01       77.29      6.54 o 
   4   3  13        3.12        3.54      1.72 o 
   5   3  13       63.27       64.59      3.68 o 
   6   3  13        1.40       -1.76      2.91 o 
   7   3  13        9.66        0.57      3.46 o 
   8   3  13        8.44       -0.07      2.84 o 
   9   3  13        7.85       17.29      3.57 o 
  -3   4  13       62.29       83.78     10.11 o 
  -2   4  13       14.53       13.07      1.98 o 
  -1   4  13        0.23       -1.20      4.68 o 
   0   4  13        0.49        2.81      2.21 o 
   1   4  13       22.40       23.74      3.37 o 
   2   4  13       78.48       79.81      5.51 o 
   3   4  13        7.39        8.06      2.00 o 
   4   4  13      140.28      128.88      4.91 o 
   5   4  13      113.59      123.94      4.94 o 
   6   4  13       51.43       57.47      4.97 o 
   7   4  13       24.13       23.35      3.86 o 
   8   4  13       15.98        4.38      3.17 o 
  -2   5  13       20.11       17.00      3.61 o 
  -1   5  13       21.94       20.26      2.36 o 
   0   5  13        2.01       10.16      3.22 o 
   1   5  13       34.71       35.04      4.15 o 
   2   5  13        0.24        1.39      2.18 o 
   3   5  13      143.74      146.35      7.46 o 
   4   5  13        4.41        4.71      2.96 o 
   5   5  13        1.29       -0.19      1.64 o 
   6   5  13       57.53       68.01      5.40 o 
   7   5  13        0.63       -0.29      2.66 o 
  -1   6  13        1.30        0.78      1.80 o 
   0   6  13        2.80        5.44      2.09 o 
   1   6  13       58.91       56.20      5.03 o 
   2   6  13        0.86        4.19      2.40 o 
   3   6  13        0.96        1.15      2.19 o 
   4   6  13       68.50       71.68      3.90 o 
   5   6  13        0.02       -0.94      1.85 o 
   6   6  13        1.18        4.39      2.73 o 
   7   6  13        3.01        8.53      3.02 o 
   8   6  13        6.25        8.38      3.13 o 
  -1   7  13        2.84        5.13      2.04 o 
   0   7  13      127.26      131.19      5.11 o 
   1   7  13       38.73       34.89      2.72 o 
   2   7  13       74.55       75.68      5.89 o 
   3   7  13        0.12       -0.35      2.28 o 
   4   7  13        5.47        2.91      2.20 o 
   5   7  13        8.32       10.83      3.38 o 
   6   7  13        1.14       -0.89      1.93 o 
   7   7  13        2.11        2.16      2.10 o 
   8   7  13        5.05        9.06     10.47 o 
   9   7  13        0.12       -1.53      2.52 o 
   0   8  13       16.45       12.80      2.04 o 
   1   8  13        1.27        2.52      1.70 o 
   2   8  13       36.15       40.70      5.35 o 
   3   8  13        0.03       -0.55      2.34 o 
   4   8  13        2.69       -0.35      2.73 o 
   5   8  13        1.55        4.57      2.85 o 
   6   8  13        3.08        3.04      3.15 o 
   1   9  13       35.20       47.72     13.52 o 
   2   9  13       33.86       35.79      2.98 o 
   3   9  13       19.86       20.45      3.57 o 
   4   9  13        6.96        1.77      2.50 o 
   5   9  13        6.80        5.12      3.27 o 
   6   9  13        6.51       -1.54      2.86 o 
   7   9  13        7.34        3.42      2.65 o 
   8   9  13        2.68       -0.25      3.43 o 
   3  10  13        5.70        1.67      1.92 o 
   4  10  13        0.02       -2.56      2.56 o 
   6  10  13        1.61        3.43      3.01 o 
   7  10  13        2.76        2.94      4.05 o 
   0  -3  14       10.30        6.60      2.61 o 
   1  -3  14       16.06       17.77      3.36 o 
   2  -3  14        0.74        0.78      2.19 o 
   3  -3  14        3.42        0.13      2.32 o 
  -1  -2  14       33.99       32.24      3.99 o 
   0  -2  14       41.37       43.14      4.47 o 
   1  -2  14        0.20       -2.22      2.24 o 
   2  -2  14       25.20       27.27      2.76 o 
   3  -2  14      105.03      113.23      6.36 o 
   4  -2  14        4.62       10.10      3.36 o 
   5  -2  14        1.36        0.64      2.63 o 
  -2  -1  14       31.03       36.59      3.19 o 
  -1  -1  14       12.62       14.25      3.78 o 
   0  -1  14       27.72       35.01      3.95 o 
   1  -1  14       33.74       30.77      3.10 o 
   2  -1  14       15.21       15.18      2.22 o 
   3  -1  14        3.58        2.18      2.67 o 
   4  -1  14        1.70        4.52      3.39 o 
   5  -1  14       21.70       28.94      4.37 o 
  -2   0  14        1.24        1.24      1.60 o 
  -1   0  14        0.05       -2.01      2.01 o 
   0   0  14       12.48       17.66      3.01 o 
   1   0  14       85.24       75.25      3.70 o 
   2   0  14       93.36      113.38      5.33 o 
   3   0  14       34.53       35.09      4.16 o 
   4   0  14       40.07       52.41      5.34 o 
   5   0  14        3.64        5.38      3.15 o 
   6   0  14      116.52      107.24      7.55 o 
  -2   1  14       43.87       42.81      4.79 o 
  -1   1  14        2.96        0.88      1.57 o 
   0   1  14       77.16       76.31      9.86 o 
   1   1  14        4.03        4.51      2.90 o 
   2   1  14       41.49       42.48      4.93 o 
   3   1  14        4.60        2.95      1.38 o 
   4   1  14       27.61       26.98      4.46 o 
   5   1  14       16.60       20.73      3.71 o 
   6   1  14        0.72       -1.72      2.81 o 
  -2   2  14       37.36       40.12      4.70 o 
  -1   2  14        1.30       -0.45      2.36 o 
   0   2  14       46.15       48.52      5.62 o 
   1   2  14        1.77        3.98      2.31 o 
   2   2  14       26.40       23.38      2.59 o 
   3   2  14        0.42        3.91      1.81 o 
   4   2  14        1.37       -0.34      2.08 o 
   5   2  14        1.56        6.00      3.28 o 
   6   2  14        0.80        1.57      2.62 o 
   7   2  14        8.87       -2.44      3.50 o 
  -2   3  14       43.68       37.69      4.72 o 
  -1   3  14        2.18        0.47      2.72 o 
   0   3  14       52.33       62.86      5.38 o 
   1   3  14       28.24       30.29      3.91 o 
   2   3  14       16.98       11.64      2.99 o 
   3   3  14       13.49       15.74      2.41 o 
   4   3  14       97.27       95.81      4.44 o 
   5   3  14       47.66       50.98      3.50 o 
   6   3  14        1.10        1.76      2.57 o 
   7   3  14       29.94       25.55      4.13 o 
  -2   4  14        8.64        2.74      2.84 o 
  -1   4  14        0.01       -2.06      2.70 o 
   0   4  14        4.54       14.70      3.56 o 
   1   4  14        9.88       10.18      2.87 o 
   2   4  14       10.29       12.74      3.21 o 
   3   4  14      379.05      416.78      9.07 o 
   4   4  14        0.77        0.22      2.04 o 
   5   4  14      200.27      216.45      6.67 o 
   6   4  14       21.09       31.96      4.47 o 
   7   4  14       19.02       15.96      3.55 o 
  -1   5  14       11.29       10.47      3.15 o 
   0   5  14       17.18       27.64      4.29 o 
   1   5  14       55.45       53.46      4.96 o 
   2   5  14        7.43        7.79      2.99 o 
   3   5  14       93.95      104.67      6.75 o 
   4   5  14       50.46       55.57      4.64 o 
   5   5  14       91.81       92.55      4.58 o 
   6   5  14       17.56       14.27      3.74 o 
   7   5  14        0.96       10.08      3.61 o 
   8   5  14        5.16        5.95      2.92 o 
   0   6  14        2.64        3.68      2.70 o 
   1   6  14        7.93        1.39      2.66 o 
   2   6  14        4.99        6.74      3.13 o 
   3   6  14       86.65       85.42      6.40 o 
   4   6  14       63.41       72.84      4.25 o 
   5   6  14        9.23        9.88      3.60 o 
   6   6  14       11.32       14.85      3.44 o 
   7   6  14       15.98       34.69      4.67 o 
   8   6  14       11.51       20.28      4.07 o 
   9   6  14        2.42        1.64      3.29 o 
   0   7  14        4.18        1.35      3.03 o 
   1   7  14       12.13       10.63      3.25 o 
   2   7  14       32.82       34.55      4.51 o 
   3   7  14       29.02       24.51      3.73 o 
   4   7  14       58.06       55.32      5.30 o 
   5   7  14       21.49       20.59      2.70 o 
   6   7  14        4.01        4.69      3.24 o 
   7   7  14        2.04       -1.19      2.68 o 
   8   7  14        0.46       10.67      3.70 o 
   1   8  14        7.57       15.38      3.87 o 
   2   8  14        3.34        9.93      3.38 o 
   3   8  14       18.77       17.74      3.75 o 
   4   8  14       14.11        5.78      2.35 o 
   5   8  14       11.89        9.50      3.27 o 
   6   8  14        4.88        8.17      3.52 o 
   7   8  14        0.12        3.59      3.29 o 
   8   8  14        0.60       -3.48      3.48 o 
   3   9  14       24.60       26.23      4.20 o 
   5   9  14        2.14        5.78      3.15 o 
   1  -2  15       35.21       34.18      3.99 o 
   2  -2  15       22.18       21.98      3.49 o 
   0  -1  15        6.68        6.81      2.53 o 
   1  -1  15        0.01       -0.55      1.98 o 
   2  -1  15        3.52        5.80      3.41 o 
   3  -1  15        7.51        4.49      3.21 o 
   4  -1  15       47.86       58.10      5.99 o 
   5  -1  15       18.18       21.87      4.65 o 
  -1   0  15      109.51      125.76      5.29 o 
   0   0  15       16.38       20.75      2.59 o 
   1   0  15       73.82       80.84      6.32 o 
   2   0  15       12.02       11.21      3.91 o 
   3   0  15        6.44        5.00      2.97 o 
   4   0  15       86.00       98.27      7.17 o 
   5   0  15        2.58        7.51      3.17 o 
   6   0  15       53.69       55.07      5.86 o 
  -1   1  15       32.78       38.59      3.01 o 
   0   1  15        0.70        3.92      6.10 o 
   2   1  15        9.21       17.62      7.79 o 
   3   1  15        0.22       -0.30      2.86 o 
   4   1  15       47.30       46.39      5.07 o 
   5   1  15       10.28       20.28      4.52 o 
   6   1  15        3.06        5.60      3.70 o 
  -1   2  15        0.14        1.55      2.30 o 
   0   2  15        0.06        5.43      2.79 o 
   1   2  15        6.88        7.50      2.51 o 
   2   2  15        8.09       12.57      3.12 o 
   3   2  15        0.07        1.77      3.34 o 
   4   2  15       18.43       14.90      5.35 o 
   5   2  15        4.03        6.60      2.09 o 
   6   2  15        7.43        9.89      3.52 o 
   7   2  15        3.28        5.77      3.60 o 
  -1   3  15       29.42       37.78      4.71 o 
   0   3  15        0.07       10.99      3.29 o 
   1   3  15        0.50       -1.01      2.24 o 
   2   3  15        3.42        5.91      2.70 o 
   3   3  15        0.21        1.88      1.78 o 
   4   3  15       13.09       14.13      2.26 o 
   5   3  15       30.17       33.89      3.89 o 
   6   3  15       16.81       17.56      4.25 o 
   7   3  15        5.77        8.14      3.59 o 
   0   4  15        6.51       10.03      3.31 o 
   1   4  15       39.86       35.75      4.55 o 
   2   4  15       25.10       30.68      4.24 o 
   3   4  15       57.29       64.58      5.46 o 
   4   4  15        0.70        2.24      2.06 o 
   5   4  15       13.84       13.80      2.35 o 
   6   4  15       36.64       44.67      5.19 o 
   7   4  15        4.78        9.69      3.97 o 
   8   4  15        3.66        2.12      2.64 o 
   0   5  15        0.82        1.33      2.43 o 
   1   5  15       11.41        8.47      3.02 o 
   2   5  15       12.69       16.62      3.55 o 
   3   5  15        4.04        6.31      2.68 o 
   4   5  15        5.29        5.73      2.02 o 
   5   5  15        0.60        0.58      1.91 o 
   6   5  15       14.07       17.95      2.59 o 
   7   5  15       12.70       23.18      4.66 o 
   8   5  15        1.16        1.09      3.21 o 
   1   6  15        4.56       -1.71      2.89 o 
   2   6  15       21.55       26.81      4.16 o 
   3   6  15        5.63        0.15      2.36 o 
   4   6  15       35.14       35.36      4.51 o 
   5   6  15        6.71       11.24      4.97 o 
   6   6  15        1.99        1.39      2.01 o 
   7   6  15        7.92        7.49      3.14 o 
   8   6  15        5.15       28.81      5.11 o 
   2   7  15        0.19       11.24      3.63 o 
   3   7  15       12.36       11.23      3.02 o 
   4   7  15        0.18       -2.68      2.68 o 
   5   7  15        1.62       -2.32      2.32 o 
   6   7  15        4.61        9.83      2.66 o 
   7   7  15       21.13       25.00      4.23 o 
   3   8  15        0.01       -3.20      3.20 o 
   4   8  15       28.80       23.76      4.10 o 
   5   8  15        0.03        1.95      2.64 o 
   6   8  15        6.43        1.82      3.46 o 
   7   8  15        0.70       13.72      4.37 o 
   2   0  16       42.90       40.05      5.20 o 
   3   0  16        6.66        9.63      4.32 o 
   1   1  16       28.61       26.55      3.97 o 
   2   1  16        0.56       14.10      3.28 o 
   3   1  16        1.73        2.79      3.56 o 
   4   1  16        1.19        0.51      2.77 o 
   5   1  16       10.78       15.76      4.06 o 
   2   2  16       22.00       40.31      4.64 o 
   3   2  16       45.61       41.93      3.43 o 
   4   2  16       38.36       31.67      7.54 o 
   5   2  16        2.52        4.49      4.76 o 
   6   2  16        8.43       17.77      4.33 o 
   2   3  16        0.06       13.16      3.42 o 
   3   3  16        8.49        6.46      2.05 o 
   4   3  16        1.51        0.30      7.51 o 
   5   3  16       14.87       15.26      4.80 o 
   6   3  16        0.62        5.31      3.58 o 
   1   4  16        3.81       -3.05      3.28 o 
   2   4  16       42.82       61.54      5.68 o 
   3   4  16        0.12        0.58      2.42 o 
   4   4  16        6.85        7.22      2.76 o 
   5   4  16        0.89       -2.84      3.02 o 
   6   4  16        0.05        1.25      2.79 o 
   2   5  16        0.23        8.69      3.41 o 
   3   5  16        3.82        3.85      2.64 o 
   4   5  16        0.08       -0.52      4.25 o 
   5   5  16        0.19        2.65      3.43 o 
   6   5  16        6.96        9.01      3.40 o 
   3   6  16       17.39       15.62      3.32 o 
   4   6  16        0.89        2.26      2.64 o 
   5   6  16       79.25       81.19      5.89 o 
   6   6  16        1.03        7.54      2.59 o 
   4   7  16       27.27       24.88      4.18 o 
   5   7  16       12.44       11.34      3.31 o 
                                                 
